# Supplementary material for: Lithium systematics in the Krafla volcanic system: comparison between surface rhyolites and felsic cuttings from the Iceland deep drilling project -1 (IDDP-1)
Source: Contrib Mineral Petrol. 2024 Apr 4;179(4):37. doi: 10.1007/s00410-024-02119-y (PMC10995055; doi:10.1007/s00410-024-02119-y)
Supplement: Supplementary file 1 — Supplementary file1 (XLSX 809 kb) [file 410_2024_2119_MOESM1_ESM.xlsx]

## Sheet: Description
	Supplementary File Cortes-Calderon et al., Lithium systematics from the Krafla caldera: Comparison between IDDP-1 and surface rhyolites
	submitted to Contributions to Mineralogy and Petrology
	Tab_Name		Comment
	Description		Content overview of the supplementary file
	Samples		Description and coordinates of rock samples used in this study
	Bulk		Bulk major and trace element contents of lava samples
	Glass		Major and trace element contents of groundmass glass shards from lava samples and IDDP-1 glassy cuts
	Minerals		Major and trace element contents of groundmass feldspar, pyroxene, quartz, and Fe-Ti oxides from lava samples and IDDP-1 glassy cuts
	Isotopes		Bulk d7Li isotope compositions of lavas, IDDP-1 glassy cuts and feldspars
	Methods		Conditions and remarks for XRF, EPMA, LA-ICP-MS and MC-ICP-MS analyses
	Secondaries		Major and trace element contents of secondary standards measured along with unknowns

## Sheet: Samples
	Sample name	Unit	Lithology*	Comments**	Lat (ºN)	Long (ºW)
	JT KF 18 001	Hlíðarfjall	crystallised groundmass	pervasive groundmass crystallisation, few phenocrysts	65.6823	16.8672
	JT KF 18 002	Hlíðarfjall	crystallised groundmass	crystal-poor	65.6795	16.8597
	JT KF 18 003	Hlíðarfjall	crystallised groundmass	pumiceous	65.6775	16.8572
	JT KF 18 004	Hlíðarfjall	Glassy	some spherulites and perlitic cracks, crystal poor	65.6775	16.8572
	JT KF 18 005	Hrafntinnuhryggur	Glassy	almost spherulite absent, crystal-poor	65.6991	16.7197
	JT KF 18 006	Hrafntinnuhryggur	Glassy	almost spherulite absent, crystal-poor	65.6991	16.7197
	JT KF 18 007	Hrafntinnuhryggur	Glassy	almost spherulite absent, crystal-poor	65.6991	16.7197
	JT KF 18 008	Hrafntinnuhryggur	Glassy/crystallised groundmass	abundant spherulites	65.6991	16.7197
	JT KF 18 009	Jörundur	Glassy/crystallised groundmass	flow-banded with abundant microlites and spherulites	65.6891	16.65
	JT KF 18 010	Jörundur	Glassy/crystallised groundmass	flow-banded with crystals picking out foliation	65.6891	16.65
	JT KF 18 011	Jörundur	Glassy/crystallised groundmass	spherulite-bearing with few phenocrysts	65.6891	16.65
	IDDP-1 Obsidian	IDDP-1	Glassy	crystal-poor	65.716	16.7647
	IDDP-1 Crystal-rich	IDDP-1	Glassy	crystal-rich	65.716	16.7647
	IDDP-1 Crystal-bearing	IDDP-1	Glassy	crystal-bearing	65.716	16.7647
	KJ30	Basalt	crystallised groundmass	crystalline	65.7064	16.7514
	*Glassy/crystallised groundmass indicates that there is still glass but some to significant spherulitisation
	**crystal-poor or -rich refers to the phenocryst cargo of the sample

## Sheet: Bulk
		Bulk rock geochemistry																	Bulk rock geochemistry
	Sample		JT 18001	JT 18002	JT 18003	JT 18004		JT 18005	JT 18006	JT 18007	JT 18008		JT 18009	JT KF 18010	JT KF 18011			Sample		JT 18001	JT 18002	JT 18003	JT 18004		JT 18005	JT 18006	JT 18007	JT 18008		JT 18009	JT KF 18010	JT KF 18011
	unit		Hlíðarfjall					Hrafntinnuhryggur					Jörundur					unit		Hlíðarfjall					Hrafntinnuhryggur					Jörundur
	lithology*		cryst. Gm.	cryst. Gm.	cryst. Gm.	glassy		glassy	glassy	glassy	glassy/cryst. Gm.		glassy/cryst. Gm.	glassy/cryst. Gm.	glassy/cryst. Gm.			lithology*		cryst. Gm.	cryst. Gm.	cryst. Gm.	glassy		glassy	glassy	glassy	glassy/cryst. Gm.		glassy/cryst. Gm.	glassy/cryst. Gm.	glassy/cryst. Gm.
		Major and minor elements (XRF) - anhydrous based																	normative mineralogy
	SiO2	%m/m	75.4519	75.519	75.7807	75.4486		75.1531	75.1435	75.1584	75.1309		74.3796	74.6303	74.7458			Q	%m/m	38.0225	37.8686	37.9619	37.7462		36.6538	36.5874	36.6367	36.6328		36.651	36.9435	37.2584
	TiO2	%m/m	0.237047	0.240481	0.249455	0.235196		0.234317	0.235003	0.234899	0.236607		0.309178	0.300118	0.302676			or	%m/m	16.526	16.606	16.5552	16.4974		16.1965	16.1624	16.209	16.0773		15.7068	15.881	15.7773
	Al2O3	%m/m	12.058	12.1103	12.3152	12.0556		12.0784	12.082	12.0675	12.1064		12.1459	12.0512	12.1252			lc	%m/m	0	0	0	0		0	0	0	0		0	0	0
	Fe2O3	%m/m	3.47669	3.36368	3.11869	3.47647		3.58747	3.59161	3.588	3.59057		4.19007	4.08544	3.97716			ab	%m/m	34.3434	34.7155	35.4547	34.9666		36.5733	36.7029	36.6096	36.6581		35.2742	35.2498	34.978
	MnO	%m/m	0.102315	0.0761014	0.0525168	0.0837824		0.102009	0.0988425	0.100815	0.099092		0.0949764	0.0939763	0.086767			ne	%m/m	0	0	0	0		0	0	0	0		0	0	0
	MgO	%m/m	0.0810418	0.0689986	0.0444373	0.0534996		0.0929188	0.0948081	0.0917415	0.0930251		0.153579	0.145512	0.157391			an	%m/m	6.50279	6.40581	6.59346	6.18009		5.54285	5.50111	5.4878	5.63403		6.67523	6.33965	6.7356
	CaO	%m/m	1.72923	1.70163	1.43512	1.71603		1.6786	1.67427	1.68058	1.68052		1.87528	1.81586	1.7757			C	%m/m	0	0	0	0		0	0	0	0		0	0	0
	Na2O	%m/m	4.04905	4.09324	4.18114	4.1225		4.31163	4.32688	4.31588	4.32162		4.15673	4.15416	4.12244			ac	%m/m	0	0	0	0		0	0	0	0		0	0	0
	K2O	%m/m	2.78986	2.80358	2.79551	2.78501		2.73404	2.72826	2.73611	2.71391		2.65024	2.67984	2.66254			ns	%m/m	0	0	0	0		0	0	0	0		0	0	0
	P2O5	%m/m	0.0243125	0.0223231	0.0272683	0.0222074		0.0272697	0.0242063	0.0252037	0.0273009		0.044457	0.0434514	0.0443924			di	%m/m	1.38498	1.03103	0.404818	1.06547		1.92351	1.94298	1.97218	1.84597		1.6534	1.68401	1.25713
	Cr2O3	%m/m	0	0	0	0		0	0	0	0		0	0	0			ol	%m/m	0	0	0	0		0	0	0	0		0	0	0
	NiO	%m/m	0.000541416	0.00069725	0	0.00111753		0.000167079	0.000616059	0.000782559	0		0	0.000115729	0			hy	%m/m	-0.469145	-0.214933	-0.362063	-0.136797		-0.68282	-0.687636	-0.704824	-0.648314		-0.489624	-0.511277	-0.32734
	Orig. Total	%m/m	98.2558	98.1389	98.7857	98.7855		98.8257	98.894	98.9426	98.6743		98.5729	98.7214	99.1094			mt	%m/m	3.18288	3.07918	2.85439	3.18269		3.28454	3.28835	3.28504	3.28737		3.83787	3.74177	3.64231
	LOI		0.458746	0.413802	0.230309	0.280636		0.185471	0.253576	0.249131	0.223671		0.399084	0.239744	0.00662032			ilm	%m/m	0.451395	0.457897	0.474899	0.447873		0.446229	0.447539	0.447339	0.450591		0.589042	0.571739	0.576567
	NK/A*		0.802843	0.806606	0.804218	0.812591		0.832246	0.833559	0.833763	0.82988		0.799178	0.807762	0.796986			ap	%m/m	0.0564693	0.0518445	0.0633182	0.0515801		0.0633423	0.0562272	0.0585439	0.0634148		0.103309	0.100965	0.103143
	CNK/A*		1.06359	1.06208	1.0161	1.0714		1.08493	1.08552	1.08697	1.08227		1.0799	1.08173	1.06326			total	%m/m	100.001	100.001	100.001	100.001		100.001	100.001	100.001	100.001		100.001	100.001	100.001
		Trace elements (XRF)
	Rb	µg/g	73.4	72.6	71.9	73.3		63.1	64.2	63.3	63.1		68.1	69.6	68.6			Diff. ind.		88.892	89.1901	89.9719	89.2102		89.4237	89.4527	89.4552	89.3682		87.632	88.0744	88.0137
	Ba	µg/g	524.5	514.6	552	521.5		534.9	534.1	540.9	535.3		502.4	498	493.9			peralk index		0.802833	0.806596	0.804208	0.812581		0.832235	0.833549	0.833753	0.82987		0.799168	0.807752	0.796976
	Sr	µg/g	95.9	89.6	90.3	99.6		96.4	96.6	103.8	94.8		101	89.2	98.9
	Nb	µg/g	49.8	49.4	50.4	54.1		59.8	56.6	57.1	57.5		52.8	50.5	51.5				ne-ks-Q ternary
	Zr	µg/g	485	486	489.6	490.8		521.9	514.8	515.6	516.4		566.3	556.3	562			Q	mol	0.632759	0.630199	0.631751	0.628161		0.609982	0.608876	0.609697	0.609633		0.609934	0.614802	0.620043
	Hf	µg/g	10	9.4	7.5	12		12.9	11.6	10.1	9.8		11.5	13.6	11.4			or	mol	0.0593715	0.0596586	0.0594763	0.0592685		0.0581877	0.0580651	0.0582323	0.0577593		0.0564282	0.0570542	0.0566814
	Y	µg/g	109	110.3	95.7	107.6		104.8	103.1	104.3	103.5		106.5	103.9	109.8			lc	mol	0	0	0	0		0	0	0	0		0	0	0
	Ga	µg/g	20	19.7	19.9	21.1		20.7	22.2	20.8	20.9		20.8	19.4	18.9			ab	mol	0.130962	0.132381	0.135199	0.133338		0.139465	0.139959	0.139603	0.139788		0.134511	0.134418	0.133382
	Zn	µg/g	122.1	117	100.4	112.8		132.9	131	131	130.6		111.7	110.7	106.4			ne	mol	0	0	0	0		0	0	0	0		0	0	0
	Cu	µg/g	12.3	11.4	53.3	13.1		5.5	5.4	8.2	3.6		8.1	8.7	12.7
	Ni	µg/g	4.2	5.4	0	8.7		1.3	4.8	6.1	0		0	0.9	0			Q	%m/m	60.8968	60.9479	61.3581	60.8937		60.4077	60.3859	60.4126	60.3741		59.5981	59.9546	60.1002
	Co	µg/g	5	6	13	7.4		5	4.9	7.5	3.7		3.7	3.1	4.2			ne	%m/m	18.6044	18.806	19.2064	18.942		19.8124	19.8826	19.8321	19.8583		19.1087	19.0955	18.9482
	Cr	µg/g	0	0	0	0		0	0	0	0		0	0	0			ks	%m/m	9.39078	9.43621	9.40737	9.3745		9.20355	9.18416	9.2106	9.1358		8.92525	9.02427	8.9653
	V	µg/g	1.4	0	3.6	2.7		4.3	3.3	2.2	0		0	2.1	2.9			*cryst. Gm.= crystallised groundmass. glassy/cryst. Gm.= between glassy and crystallised
	Sc	µg/g	7.2	6.3	9.2	7.6		7.3	8.8	11.3	5.5		12.1	11.8	9.2
	La	µg/g	50.1	53.8	48.3	46.9		58.3	51	57.4	55.6		50.1	51.5	43.7
	Ce	µg/g	112.2	92.1	96.9	98		106	122.2	111.2	85.9		95.7	115	114.9
	Nd	µg/g	51.7	51.7	43.3	47.2		58.4	57.1	53.6	47.8		46.9	53	68
	Pb	µg/g	24.6	27	32.3	43.6		45.5	41.6	42.7	45		40.7	40.9	38.9
	Th	µg/g	19.7	22.2	26.1	32		33.9	29.5	31.2	30.4		30.3	30.4	28.7
	U	µg/g	1.4	1.5	0	0		0	0	0	0		0	1.4	2.8
	W	µg/g	4.4	9.7	4.1	9.1		11.4	10.5	7.4	9.8		7.1	6.9	8.5
		Total Error (XRF)
	SiO2	%m/m	0.340438	0.340298	0.341872	0.341096		0.340257	0.340491	0.340611	0.339947		0.338194	0.338789	0.339403
	TiO2	%m/m	0.0140133	0.0140126	0.0140106	0.0140135		0.0140137	0.0140135	0.0140135	0.0140133		0.0140005	0.0140019	0.0140014
	Al2O3	%m/m	0.0938744	0.0939104	0.0943301	0.0939194		0.0939375	0.0940221	0.0940119	0.0940153		0.0940697	0.0939003	0.0940663
	Fe2O3	%m/m	0.040523	0.0405039	0.0404408	0.040525		0.0405777	0.0405794	0.040579	0.0405775		0.0408214	0.0407575	0.0407318
	MnO	%m/m	0.0025897	0.00241497	0.00224828	0.00241681		0.0025897	0.0024211	0.00258938	0.00258877		0.00241985	0.00241955	0.00241759
	MgO	%m/m	0.0616588	0.0616474	0.0616488	0.0616483		0.0616581	0.061658	0.0616582	0.0616581		0.0616812	0.0616815	0.061681
	CaO	%m/m	0.0455442	0.0455254	0.0455207	0.0455444		0.045526	0.045526	0.0455258	0.045526		0.0455414	0.0455421	0.0455428
	Na2O	%m/m	0.0733328	0.0733789	0.0735858	0.0734425		0.0739022	0.0738603	0.0739189	0.0739092		0.0735518	0.0736188	0.0735865
	K2O	%m/m	0.020734	0.0207445	0.0207504	0.0207399		0.0206796	0.0206773	0.0206876	0.0206532		0.0205845	0.020617	0.0206024
	P2O5	%m/m	0.00811538	0.00811588	0.00811466	0.00811588		0.00811466	0.00811538	0.00811514	0.00811466		0.00814779	0.008148	0.00814779
	Rb	µg/g	2.43306	2.43248	2.41985	2.43299		2.42603	2.42673	2.42616	2.42603		2.44154	2.43034	2.42965
	Ba	µg/g	23.5237	23.5437	23.55	23.5346		23.5782	23.5901	23.5812	23.566		23.5501	23.5482	23.5959
	Sr	µg/g	6.13421	6.13434	6.13432	6.13415		6.13957	6.13419	6.13409	6.1396		6.1395	6.13972	6.13416
	Nb	µg/g	3.49786	3.49785	3.4979	3.498		3.49831	3.49812	3.49815	3.49817		3.49795	3.49789	3.49791
	Zr	µg/g	6.44566	6.44184	6.44292	6.44741		6.46133	6.45487	6.45513	6.45538		6.48056	6.47707	6.47905
	Hf	µg/g	3.33503	3.33502	3.31749	3.33512		3.35271	3.3351	3.33504	3.33504		3.37017	3.35277	3.35261
	Y	µg/g	2.9406	2.94095	2.92778	2.9402		2.93918	2.93876	2.93905	2.93884		2.9492	2.93911	2.95013
	Ga	µg/g	2.28614	2.28617	2.27202	2.28624		2.28617	2.28664	2.28619	2.2862		2.3004	2.28622	2.28634
	Zn	µg/g	3.54324	3.52949	3.50082	3.52833		3.55891	3.54597	3.5583	3.54584		3.54032	3.52777	3.52666
	Cu	µg/g	3.04739	3.04761	3.10054	3.06429		3.04931	3.04934	3.04847	3.04995		3.06557	3.0654	3.06438
	Ni	µg/g	4.54564	4.54559	4.5334	4.55791		4.55818	4.55805	4.558	4.5458		4.55823	4.5582	4.55823
	Co	µg/g	3.40219	3.40215	3.40163	3.4182		3.41843	3.40207	3.40174	3.40229		3.41808	3.40188	3.41818
	Cr	µg/g	6.42867	6.41306	6.41306	6.42866		6.42866	6.41306	6.42866	6.42867		6.4443	6.44429	6.45995
	V	µg/g	7.47117	7.47185	7.46977	7.45677		7.45598	7.45646	7.47077	7.44445		7.48416	7.46949	7.51044
	Sc	µg/g	3.79832	3.7988	3.78006	3.78056		3.78071	3.76258	3.77971	3.78174		3.77973	3.79729	3.79758
	La	µg/g	13.6545	13.6547	13.6182	13.6544		13.6549	13.6364	13.6549	13.6367		13.6908	13.7635	13.8541
	Ce	µg/g	25.1748	25.2257	25.1402	25.3114		25.3116	25.2437	25.2604	25.3457		25.3457	25.3462	25.432
	Nd	µg/g	11.4184	11.4184	11.348	11.4353		11.454	11.4713	11.436	11.4528		11.505	11.4185	11.4901
	Pb	µg/g	7.52086	7.52077	7.51263	7.52023		7.52017	7.51233	7.5123	7.51223		7.52831	7.52031	7.52837
	Th	µg/g	6.59661	6.58934	6.58869	6.58779		6.58753	6.58816	6.58791	6.58802		6.59487	6.59485	6.59511
	U	µg/g	3.33876	3.33876	3.32048	3.35714		3.35714	3.35714	3.35714	3.35714		3.3755	3.3571	3.35706
	W	µg/g	6.02177	6.02091	5.98507	6.03935		6.05772	6.02089	6.02113	6.02091		6.07643	6.03962	6.05782
	Sample		JT 18001	JT 18002	JT 18003	JT 18004		JT 18005	JT 18006	JT 18007	JT 18008		JT 18009	JT KF 18010	JT KF 18011
	unit		Hlíðarfjall					Hrafntinnuhryggur					Jörundur
	lithology		cryst. Gm.	cryst. Gm.	cryst. Gm.	glassy		glassy	glassy	glassy	glassy/cryst. Gm.		glassy/cryst. Gm.	glassy/cryst. Gm.	glassy/cryst. Gm.
		Major and trace elements by LA-ICP-MS
	Be9	µg/g	3.30568	4.43115	3.56593	3.60453		3.88804	4.22348	4.29123	4.18522		4.19849	3.24095	3.88339
	Na23	µg/g	29461.8	28839.1	32020.3	31488.3		31827.7	32449.2	32042.3	32296.5		31230.9	30942.7	31490.6
	Mg25	µg/g	454.518	359.904	231.702	304.008		510.862	507.959	502.709	503.689		859.679	831.777	885.948
	Al27	µg/g	69287	69438.2	70001.5	68262.4		68028.6	68360.6	68140.3	67736.7		69228.4	68272.1	69962.4
	Si29	µg/g	334159	332991	355956	349325		338413	343174	337148	340152		344808	341972	347026
	P31	µg/g	92.7562	81.8129	68.0257	63.2668		65.9275	64.8143	75.9528	80.9762		143.693	144.035	153.953
	K39	µg/g	21808.2	21525.7	22928.3	22773.4		21531.1	21545.3	20925.2	21229.3		21442.5	21712.7	22006.6
	Ca42	µg/g	12142.6	11935.4	10134.4	12114.1		11856.8	11835.3	11885.3	11849.6		13214.7	12814.5	12578.6
	Sc45	µg/g	6.77509	6.64955	6.20725	6.64963		5.67405	5.77155	5.97674	5.6979		8.63012	8.35558	8.59062
	Ti49	µg/g	1387.17	1395.39	1535.97	1427.19		1404.5	1403.45	1400.96	1389.77		1862.16	1801.98	1828.69
	V51	µg/g	5.19015	4.60029	10.0136	7.1741		9.97355	9.04335	8.4362	8.34477		7.62872	6.81583	8.72173
	Cr53	µg/g	36.2537	7.87759	6.32172	6.57935		61.493	44.7909	9.57678	6.24455		3.92058	5.32097	5.67268
	Mn55	µg/g	751.392	568.976	437.661	633.569		765.45	763.06	760.011	766.212		724.694	727.859	689.892
	Fe57	µg/g	21767.6	20691.5	20829.7	22649.4		23094.9	23097.2	22896.8	23350.8		26900.7	26100.1	26019.5
	Co59	µg/g	4.05843	3.91633	12.6603	5.54689		3.51888	3.96991	4.99245	2.41335		2.70386	2.99885	3.79018
	Ni62	µg/g	33.727	13.1534	13.2074	19.3785		64.766	14.9408	16.4424	5.38142		5.07082	4.80298	10.3328
	Cu65	µg/g	12.6852	14.0501	47.9891	13.6632		9.32546	10.2171	8.95402	6.20191		13.6212	15.1294	15.5469
	Zn66	µg/g	85.0398	83.6686	91.7422	99.0139		119.572	115.91	125.789	117.414		94.568	97.1807	99.6115
	Ga71	µg/g	19.0548	19.6796	20.283	20.4302		19.9749	20.5433	21.1101	20.8184		18.9631	20.087	20.5917
	Ge72	µg/g	2.2842	2.62978	3.09304	2.81464		2.5513	2.28156	2.83143	2.16662		1.90419	1.69199	1.48322
	Se77	µg/g	1.62035	4.54222	1.79368	1.79643		1.6342		1.32639
	Rb85	µg/g	68.9163	66.6885	70.2532	74.0934		62.1484	62.4727	60.021	61.1144		67.7917	68.9114	68.1132
	Sr88	µg/g	89.8508	90.2821	91.4402	88.3176		93.7299	93.2877	93.972	92.5494		90.4342	87.1622	91.2253
	Y89	µg/g	106.603	105.816	83.6937	91.9595		93.9885	93.0424	94.6822	90.7235		90.4036	92.2972	97.8364
	Zr90	µg/g	501.5	486.886	470.643	464.004		497.878	499.028	509.503	490.505		537.804	537.664	554.514
	Nb93	µg/g	47.882	48.3645	50.6548	50.4707		55.3349	54.7396	55.3826	53.7728		50.3491	50.0456	51.1036
	Mo95	µg/g	7.18447	4.81633	1.81004	5.48445		8.20727	4.7839	3.6355	3.45158		4.11454	4.7427	3.75445
	Sn118	µg/g	4.43987	4.58317	10.3413	5.27471		5.18997	4.83627	5.42902	5.05441		5.09699	5.03995	4.71879
	Cs133	µg/g	0.484546	0.341204	0.62993	0.833078		0.654867	0.655839	0.653035	0.689439		0.821587	0.815549	0.506161
	Ba137	µg/g	534.327	521.484	550.291	537.691		548.463	542.286	541.943	529.726		505.54	500.963	513.356
	La139	µg/g	54.3064	53.7147	48.6399	50.8437		55.9422	55.6261	56.6643	54.9729		49.7848	50.1327	54.3896
	Ce140	µg/g	110.327	109.689	110.409	110.187		121.268	119.273	119.88	119.008		109.681	108.337	119.7
	Pr141	µg/g	14.0887	13.8089	13.1468	13.6531		14.7297	14.6397	14.6414	14.4264		13.4876	13.3403	14.708
	Nd146	µg/g	59.1894	57.7006	53.2544	55.2037		60.3234	60.4036	61.4139	58.6878		55.4572	56.2035	60.6315
	Sm147	µg/g	13.8939	13.8401	12.3577	12.9394		14.1231	14.2015	14.0171	14.1396		12.7929	13.0135	14.4431
	Eu151	µg/g	2.50826	2.57923	2.55395	2.45371		2.61669	2.69873	2.62274	2.65218		2.67778	2.51516	2.54837
	Gd157	µg/g	15.5399	15.173	13.1724	14.2836		14.8235	15.2521	14.9199	14.7606		13.7741	13.5286	15.8549
	Tb159	µg/g	2.56017	2.46097	2.16753	2.29883		2.40131	2.29313	2.4214	2.35493		2.33507	2.3152	2.58858
	Dy163	µg/g	17.5014	16.7676	14.2841	15.6272		16.4262	15.937	15.735	15.5606		15.2992	15.4885	16.7299
	Ho165	µg/g	3.70463	3.63887	3.05699	3.28217		3.3007	3.25038	3.36074	3.24909		3.23394	3.2729	3.47019
	Er167	µg/g	11.4132	11.2892	9.22278	10.0128		10.4081	9.97561	10.406	9.80141		9.87765	10.0392	10.8334
	Tm169	µg/g	1.65404	1.64678	1.29786	1.52529		1.45779	1.4856	1.5289	1.3861		1.42571	1.37383	1.60164
	Yb173	µg/g	11.2924	10.8155	8.97064	9.89879		9.55666	10.0356	10.2922	9.71723		10.0689	10.0994	10.8027
	Lu175	µg/g	1.71318	1.65301	1.29234	1.5317		1.4134	1.55056	1.47645	1.39781		1.51665	1.47338	1.57113
	Hf178	µg/g	14.0728	13.5545	12.6232	12.5659		13.6078	13.2868	13.6989	12.9995		13.7645	13.8355	14.3143
	Ta181	µg/g	3.10089	2.96251	3.10891	3.06533		3.41998	3.35637	3.45275	3.24822		3.09392	3.0255	3.09317
	W182	µg/g	1.18114	0.611481	1.25381	1.43024		1.22844	1.42273	1.15015	1.13801		1.6422	1.0979	1.35613
	Tl205	µg/g	0.0888025	0.0688061	0.0169787	0.0775201		0.0607415	0.0692667	0.0802045	0.0379996		0.052739	0.0952891	0.0340503
	Pb208	µg/g	3.85814	3.81707	3.79626	4.36061		4.32842	4.37328	4.41287	4.52111		4.12014	4.26413	4.0892
	Th232	µg/g	7.81387	7.56999	7.21984	7.24129		7.10195	6.967	7.33349	6.9535		7.02031	6.87044	6.98732
	U238	µg/g	2.16181	1.99839	1.87282	2.1646		2.18152	2.14938	2.09666	2.05541		2.11085	2.04324	2.09554
	K39/Na23		0.740219	0.746407	0.716054	0.723235		0.67649	0.663969	0.653049	0.657326		0.686579	0.701706	0.698833
	*cryst. Gm.= crystallised groundmass. glassy/cryst. Gm.= between glassy and crystallised
	**molar ratios Na2O+K2O/Al2O3 (NK/A) and CaO+Na2O+K2O/Al2O3 (CNK/A)

## Sheet: Glass
	Description				EPMA analyses (% m/m)															normative mineralogy (% m/m)																				LA-ICP-MS analyses (ug/g)
	Sample	Unit	Lithology		SiO2	TiO2	Al2O3	FeO	MnO	MgO	CaO	Na2O	K2O	P2O5	Cl	F	TOTAL	K/Na		Q	or	lc	ab	ne	an	C	ac	ns	di	ol	hy	mt	ilm	ap	total		Diff. ind.	peralk index		Li6	Li7	Be9	B10	B11	Na23	Mg24	Al27	P31	K39
	18007	Hrafntinnuhryggur	Glassy		74.583	0.219946	12.3907	3.21574	0.108084	0.085609	1.64966	4.36979	2.69063	0.018328	0.055399	0.123959	99.501	0.689018		34.4414	15.989	0	37.1819	0	6.28333	0	0	0	1.61114	0	2.46843	1.56327	0.420164	0.042705	100.001		87.6124	0.815191		28.357	28.5023	2.91442	5.95186	5.39973	32766.4	522.023	65429.3	100.16	21324.6
	18007	Hrafntinnuhryggur	Glassy		74.5175	0.208981	12.4162	3.14234	0.128789	0.090069	1.67163	5.06336	2.70564	0.034668	0.052307	0.137434	100.182	0.597955		30.7332	15.9745	0	42.8057	0	3.15755	0	0	0	4.32248	0	1.01356	1.51774	0.396644	0.080257	100.002		89.5134	0.906718		29.5268	28.7328	3.01045	7.86935	5.47837	32822	524.912	65753.1	102.662	20346.1
	18007	Hrafntinnuhryggur	Glassy		74.5908	0.23038	12.3966	3.2168	0.087597	0.079119	1.60692	4.68508	2.71583	0.038323	0.056336	0.121558	99.818	0.648669		32.8329	16.0876	0	39.7384	0	4.78629	0	0	0	2.6078	0	1.86159	1.55883	0.438702	0.0890112	100.001		88.6589	0.858843		28.858	28.535	2.86101	5.41772	5.1432	32787.7	520.739	65818.3	99.9946	19502.5
	18007	Hrafntinnuhryggur	Glassy		74.8995	0.291208	12.5173	3.37258	0.097178	0.102254	1.64684	5.28643	2.67773	0.025523	0.054721	0.097127	101.074	0.566815		29.7613	15.6619	0	44.2734	0	2.49158	0	0	0	4.78216	0	0.811132	1.6137	0.54754	0.0585335	100.001		89.6966	0.926297		28.6315	28.2385	2.95005	5.55232	5.12235	32730.3	521.422	65331.3	100.973	18850.1
	18007	Hrafntinnuhryggur	Glassy		74.6222	0.257749	12.4152	3.21227	0.087468	0.080089	1.6365	4.63287	2.77256	0.011029	0.048879	0.130706	99.9037	0.669681		32.8502	16.4105	0	39.2639	0	4.90019	0	0	0	2.78843	0	1.71646	1.55538	0.490425	0.025596	100.001		88.5246	0.855584		28.3515	28.6575	2.88802	5.03423	5.40948	32730.9	522.383	65280.4	97.5851	18567.4
	18007	Hrafntinnuhryggur	Glassy		74.6033	0.261541	12.336	3.27736	0.118702	0.087338	1.63226	4.96566	2.74022	0.021881	0.062743	0.134111	100.24	0.617513		31.2216	16.1675	0	41.9505	0	3.27275	0	0	0	4.11925	0	1.14141	1.58185	0.496057	0.0506197	100.002		89.3396	0.902618		29.0488	28.3886	2.9359	3.94039	5.25633	32753.9	523.836	65673.1	96.1021	18123.4
	18007	Hrafntinnuhryggur	Glassy		74.9966	0.205584	12.388	3.17338	0.097276	0.087657	1.60734	4.65372	2.84717	0.02374	0.05042	0.130766	100.265	0.684621		32.7946	16.793	0	39.3024	0	4.49558	0	0	0	2.91803	0	1.72176	1.53116	0.389798	0.0549024	100.001		88.89	0.86675		29.1188	28.4827	2.97598	4.21764	5.05485	32748.5	523.942	65578.3	102.692	17996.6
	18007	Hrafntinnuhryggur	Glassy		74.6245	0.23168	12.3787	3.36625	0.101009	0.117337	1.64037	5.32159	2.76056	0.023663	0.057464	0.150035	100.779	0.580488		29.1786	16.2026	0	44.7233	0	1.72491	0	0	0	5.45742	0	0.606557	1.61629	0.437132	0.0544571	100.001		90.1045	0.948584		28.6955	28.588	3.04512	3.119	5.47448	32638.7	520.177	65209.4	102.775	17884.4
	18007	Hrafntinnuhryggur	Glassy		74.6562	0.238024	12.4522	3.26477	0.098146	0.094175	1.68776	5.54666	2.6946	0.020049	0.055003	0.092328	100.911	0.543626		28.2732	15.7867	0	46.53	0	1.11214	0	0	0	6.22234	0	0.0177652	1.56471	0.448285	0.046056	100.001		90.5899	0.966985		31.2301	28.5024	3.04226	8.54035	5.51489	32785.5	527.629	65687.4	97.9403	17962.1
	18007	Hrafntinnuhryggur	Glassy		74.5124	0.228503	12.3344	3.25441	0.115624	0.095287	1.68176	4.46294	2.68934	0.016425	0.055008	0.118369	99.5757	0.674314		33.8635	15.9715	0	37.9513	0	5.70872	0	0	0	2.2638	0	2.187	1.5811	0.436243	0.0382475	100.001		87.7864	0.831222		28.2568	28.7564	2.94013	6.16401	5.342	32824	522.496	65117.9	102.711	17998.3
	18007	Hrafntinnuhryggur	Glassy		74.8469	0.2139	12.3205	3.12921	0.108101	0.086378	1.66998	5.14387	2.70921	-0.00165	0.057209	0.133547	100.414	0.589373		30.6252	15.9563	0	43.3793	0	2.51883	0	0	0	5.07073	0	0.542144	1.50768	0.404981	-0.00381038	100.001		89.9608	0.924824		29.6987	28.9635	2.90558	3.23487	5.3424	33090.5	527.792	66314.3	100.385	18241.3
	18007	Hrafntinnuhryggur	Glassy		74.6131	0.236467	12.3418	3.13586	0.117935	0.085639	1.63331	4.92441	2.68918	0.029205	0.049825	0.144314	100.017	0.611087		31.7253	15.9048	0	41.7029	0	3.6327	0	0	0	3.78049	0	1.22087	1.51722	0.449587	0.0677268	100.002		89.3329	0.892219		28.3822	28.4265	2.84923	5.82732	5.42206	32404.3	521.797	65350.7	101.111	18206.7
	18007	Hrafntinnuhryggur	Glassy		74.6283	0.231737	12.3207	3.23574	0.111777	0.060454	1.65207	5.53019	2.65676	0.029097	0.052519	0.111844	100.623	0.537588		28.7031	15.611	0	46.5287	0	0.94327	0	0	0	6.20986	0	-0.0546522	1.55538	0.437732	0.067038	100.001		90.8428	0.971782		28.5514	28.7725	2.88217	4.41335	5.03264	32545.6	522.559	65382.9	101.928	19167.4
	18007	Hrafntinnuhryggur	Glassy		74.7111	0.268015	12.3504	3.12875	0.095319	0.079229	1.63333	5.22663	2.75184	0.027332	0.050399	0.112357	100.435	0.589167		30.0655	16.2	0	44.0573	0	2.10346	0	0	0	5.11007	0	0.387888	1.50677	0.507208	0.0630898	100.001		90.3227	0.937345		28.7803	28.7713	2.95252	7.74242	5.37896	32541.8	520.14	65411.3	100.816	19655.5
	18007	Hrafntinnuhryggur	Glassy		74.7559	0.213607	12.4008	3.1576	0.099149	0.09075	1.69331	5.19461	2.69211	0.025505	0.063953	0.113659	100.471	0.579932		30.2682	15.8401	0	43.7645	0	2.55805	0	0	0	4.97255	0	0.61511	1.51987	0.404033	0.0588419	100.001		89.8728	0.924074		28.8796	28.8928	3.08853	5.51542	5.55926	32759.9	526.7	65697.3	101.164	20162.1
	18007	Hrafntinnuhryggur	Glassy		74.5779	0.251304	12.4214	3.21653	0.093218	0.087097	1.64621	4.96229	2.7465	0.029109	0.057482	0.097489	100.179	0.619348		31.1843	16.2069	0	41.9282	0	3.50251	0	0	0	3.93587	0	1.14661	1.55272	0.476711	0.0673509	100.001		89.3194	0.896513		30.4428	28.3612	2.84968	6.76272	5.3831	32624.5	524.582	65483.2	100.567	20553.1
	18007	Hrafntinnuhryggur	Glassy		74.8336	0.216228	12.3291	3.29203	0.099958	0.097713	1.67299	5.00998	2.73874	0.018214	0.047894	0.098549	100.467	0.611719		31.0746	16.1161	0	42.2134	0	3.05162	0	0	0	4.49	0	1.0198	1.58474	0.409032	0.0420253	100.001		89.4041	0.908907		29.448	28.8062	3.12587	8.23304	5.40508	33166.7	525.937	65652	104.928	21325
	18007	Hrafntinnuhryggur	Glassy		74.3987	0.186703	12.2438	3.46467	0.09567	0.08904	1.63358	5.12561	2.72689	0.025362	0.057368	0.102256	100.165	0.595332		30.2326	16.0965	0	43.3226	0	2.34516	0	0	0	4.92971	0	0.988578	1.67306	0.354284	0.0587008	100.001		89.6517	0.929727		30.2562	28.5079	3.04864	4.03457	5.37267	32734.9	519.915	65239.4	102.474	21456
	18007	Hrafntinnuhryggur	Glassy		74.9854	0.190943	12.2417	3.15347	0.106907	0.091121	1.64834	5.18904	2.64361	0.025503	0.043893	0.137047	100.459	0.570096		30.8113	15.5621	0	43.7383	0	2.2944	0	0	0	5.01309	0	0.643441	1.5186	0.361335	0.0588651	100.001		90.1116	0.931047		29.5178	28.3051	2.94907	7.18387	5.14574	32496.7	520.988	65233.4	103.219	21879.5
	18007	Hrafntinnuhryggur	Glassy		74.406	0.253949	12.2787	3.1596	0.116521	0.080005	1.63289	4.57534	2.6859	0.039956	0.068546	0.104023	99.4033	0.656907		33.4799	15.9777	0	38.9719	0	5.06756	0	0	0	2.49283	0	1.89519	1.53759	0.485631	0.093197	100.002		88.4295	0.849749		29.5665	28.581	2.92726	6.20902	5.25747	32764.4	524.969	65748.5	100.202	22350.2
	18007	Hrafntinnuhryggur	Glassy		74.4746	0.238451	12.3627	3.05658	0.109065	0.104197	1.6053	5.19018	2.6862	0.02009	0.071395	0.161754	100.085	0.579153		30.3181	15.8811	0	43.9369	0	2.50367	0	0	0	4.69168	0	0.691821	1.4783	0.453187	0.0465714	100.001		90.1362	0.925815		29.1536	28.2328	2.97256	5.53387	5.32249	32485.5	522.275	65370.3	102.014	22524.6
	18007	Hrafntinnuhryggur	Glassy		74.698	0.206345	12.2913	3.1549	0.111833	0.097348	1.64559	4.87604	2.76085	0.02368	0.051623	0.118061	100.035	0.633597		31.7623	16.3189	0	41.2686	0	3.49816	0	0	0	3.97603	0	1.20497	1.52552	0.392083	0.0548815	100.001		89.3498	0.895723		29.214	28.3063	3.06954	4.97884	5.23535	32675.3	523.638	65198.8	103.242	22956.1
	18007	Hrafntinnuhryggur	Glassy		74.4777	0.220584	12.355	3.15091	0.096135	0.076325	1.65883	4.86283	2.73759	0.009178	0.058399	0.111429	99.8287	0.629965		31.7353	16.2173	0	41.248	0	3.80846	0	0	0	3.86869	0	1.15523	1.52697	0.420067	0.0213183	100.001		89.2005	0.887308		29.5941	28.5839	2.82937	3.82714	5.47985	32536	522.04	65257.1	99.2109	23156.4
	18007	Hrafntinnuhryggur	Glassy		74.8201	0.239775	12.3769	3.2877	0.099964	0.098007	1.67334	5.13846	2.71386	0.043557	0.05807	0.130818	100.673	0.591006		30.4908	15.9407	0	43.2172	0	2.67551	0	0	0	4.66403	0	0.880197	1.57978	0.45275	0.100317	100.001		89.6487	0.920297		29.948	28.5928	2.8575	7.20065	5.28856	32668.3	523.937	65759.9	102.236	23315.3
	18007	Hrafntinnuhryggur	Glassy		75.0068	0.225547	12.5209	3.27176	0.110771	0.082991	1.65231	4.9423	2.73261	0.041778	0.05593	0.132663	100.776	0.618708		31.4775	16.0356	0	41.5279	0	3.88255	0	0	0	3.51891	0	1.46675	1.57063	0.42548	0.0961281	100.001		89.041	0.885562
	18007	Hrafntinnuhryggur	Glassy		74.7344	0.272766	12.2534	3.18139	0.107891	0.086426	1.69014	5.01342	2.68205	0.020039	0.058098	0.116419	100.216	0.598646		31.3554	15.8251	0	42.3564	0	3.00537	0	0	0	4.61745	0	0.742313	1.53561	0.517376	0.046361	100.001		89.5369	0.909976
	18007	Hrafntinnuhryggur	Glassy		74.5283	0.232939	12.3599	3.16453	0.088337	0.097544	1.62866	4.44063	2.69799	0.038197	0.052883	0.104069	99.4371	0.679881		34.1383	16.0418	0	37.8061	0	5.86051	0	0	0	1.77739	0	2.30354	1.53924	0.445236	0.0890508	100.001		87.9862	0.827295
	18007	Hrafntinnuhryggur	Glassy		74.7293	0.241733	12.3524	3.24615	0.09405	0.096382	1.66395	5.1722	2.75918	0.039901	0.050648	0.111918	100.584	0.596956		30.1708	16.2226	0	43.5433	0	2.32775	0	0	0	4.95733	0	0.669225	1.56133	0.456892	0.0919859	100.001		89.9367	0.930587
	18007	Hrafntinnuhryggur	Glassy		74.6635	0.247998	12.193	3.22557	0.10389	0.08678	1.667	5.18128	2.71953	0.030875	0.060847	0.105914	100.296	0.587346		30.3685	16.0336	0	43.7401	0	1.9764	0	0	0	5.35705	0	0.428613	1.55571	0.470026	0.0713742	100.001		90.1422	0.940458
	18007	Hrafntinnuhryggur	Glassy		74.5727	0.276219	12.2839	3.28101	0.090012	0.089748	1.67391	4.5609	2.70082	0.039889	0.052499	0.120999	99.7572	0.662647		33.4755	16.0109	0	38.7147	0	5.08511	0	0	0	2.63116	0	1.87348	1.59116	0.526393	0.0927193	100.001		88.2011	0.84877
	18007	Hrafntinnuhryggur	Glassy		74.6959	0.22375	12.3612	3.12225	0.078552	0.094435	1.67588	4.69556	2.68162	0.038163	0.05132	0.127931	99.8662	0.639068		32.9612	15.8823	0	39.8206	0	4.74279	0	0	0	2.94235	0	1.62437	1.51276	0.426006	0.0886248	100.001		88.6641	0.859701
	18007	Hrafntinnuhryggur	Glassy		74.7115	0.258567	12.4874	3.11292	0.09128	0.076228	1.677	4.46897	2.72228	0.025492	0.055644	0.144159	99.8322	0.681652		33.9131	16.1289	0	37.9127	0	5.98911	0	0	0	1.92894	0	2.06788	1.50878	0.492472	0.0592206	100.001		87.9548	0.824687
	18007	Hrafntinnuhryggur	Glassy		74.7527	0.211264	12.4153	3.20102	0.133289	0.06649	1.64944	4.97218	2.70368	0.023659	0.058095	0.106229	100.299	0.608479		31.3833	15.9388	0	41.9712	0	3.56439	0	0	0	3.93083	0	1.21448	1.54374	0.40037	0.054688	100.002		89.2932	0.894531
	18007	Hrafntinnuhryggur	Glassy		74.415	0.213229	12.4354	3.11453	0.106782	0.096357	1.72527	4.72499	2.73168	0.009148	0.052502	0.126898	99.7299	0.646943		32.2383	16.1943	0	40.1085	0	4.66959	0	0	0	3.39775	0	1.45492	1.51046	0.406362	0.0212644	100.001		88.541	0.862822
	18007	Hrafntinnuhryggur	Glassy		74.7677	0.194725	12.3451	3.25482	0.101889	0.091369	1.6511	5.09122	2.69448	0.021817	0.06023	0.135328	100.421	0.59223		30.8145	15.8708	0	42.9387	0	2.86486	0	0	0	4.54858	0	0.976448	1.56832	0.368706	0.0503865	100.001		89.624	0.914674
	18007	Hrafntinnuhryggur	Glassy		74.6039	0.249257	12.3766	3.22583	0.069734	0.083646	1.62348	5.60446	2.75601	0.016397	0.056532	0.110808	100.762	0.550281		27.9624	16.1697	0	47.0824	0	0.471265	0	0	0	6.5449	0	-0.285856	1.54827	0.470114	0.0377208	100.001		91.2145	0.985945
	18007	Hrafntinnuhryggur	Glassy		74.5414	0.23686	12.3576	3.22728	0.10687	0.08786	1.57719	4.39375	2.69953	0.023685	0.060596	0.144203	99.4304	0.687528		34.392	16.0547	0	37.4156	0	6.06274	0	0	0	1.46067	0	2.53754	1.57012	0.452835	0.0552309	100.001		87.8622	0.821344
	18007	Hrafntinnuhryggur	Glassy		75.5476	0.26603	11.9848	3.18682	0.093788	0.082432	1.59379	4.31764	2.79042	0.059037		0.127141	100.05	0.723203		35.5583	16.4842	0	36.5215	0	5.07847	0	0	0	2.15282	0	2.0238	1.54007	0.505202	0.136747	100.001		88.5641	0.844654		30.0951	28.6564	3.13922	6.59786	5.18444	33000.7	524.104	65332.9	100.032	32240.1
	18007	Hrafntinnuhryggur	Glassy		75.2923	0.226982	12.016	3.10588	0.110189	0.085181	1.63422	4.41487	2.8361	0.034598		0.130929	99.8872	0.718854		34.6385	16.7824	0	37.4071	0	4.60018	0	0	0	2.90347	0	1.65426	1.50349	0.431776	0.0802747	100.001		88.828	0.859887		28.4362	28.7108	2.9224	3.29146	5.24616	32686	519.308	64981.3	99.2478	29137.1
	18007	Hrafntinnuhryggur	Glassy		75.3221	0.230891	12.222	3.20435	0.126317	0.079336	1.67983	4.2436	2.79229	0.00521		0.126766	100.033	0.736315		35.3261	16.4979	0	35.9009	0	6.05317	0	0	0	1.98225	0	2.24191	1.54879	0.438541	0.0120698	100.002		87.7249	0.818461		28.7245	28.787	2.93289	6.74524	5.28188	32940	524.734	65836.4	100.021	26896.8
	18007	Hrafntinnuhryggur	Glassy		75.2758	0.23925	12.0715	3.10511	0.110091	0.074117	1.59476	4.12265	2.82515	0.029708		0.118657	99.5668	0.766836		36.2159	16.7693	0	35.0392	0	6.11656	0	0	0	1.44422	0	2.38271	1.50777	0.456522	0.0691423	100.001		88.0245	0.815129
	18007	Hrafntinnuhryggur	Glassy		75.3684	0.255779	12.1502	3.17935	0.112155	0.077025	1.60778	4.34155	2.8364	0.015038		0.121955	100.066	0.731072		34.9232	16.7523	0	36.716	0	5.28548	0	0	0	2.28527	0	1.98258	1.53614	0.485632	0.0348251	100.001		88.3915	0.840489
	18007	Hrafntinnuhryggur	Glassy		75.2342	0.216891	12.1927	3.15913	0.109274	0.075675	1.71031	4.30947	2.76244	0.054233		0.111589	99.9359	0.717309		35.1273	16.3351	0	36.4885	0	5.77055	0	0	0	2.08905	0	2.12468	1.5282	0.412293	0.125744	100.001		87.9509	0.826665
	18007	Hrafntinnuhryggur	Glassy		75.357	0.216754	12.0878	3.16422	0.072374	0.05475	1.60712	4.30265	2.82062	0.01998		0.118815	99.8221	0.733577		35.3245	16.6993	0	36.4749	0	5.34929	0	0	0	2.22015	0	1.94138	1.53252	0.412531	0.0463816	100.001		88.4987	0.838121
	18007	Hrafntinnuhryggur	Glassy		75.4076	0.243336	12.1147	3.10355	0.100789	0.067787	1.72952	4.29976	2.85878	0.000324		0.122521	100.049	0.744002		35.0191	16.8879	0	36.3699	0	5.31116	0	0	0	2.88452	0	1.56601	1.49981	0.4621	0.000750473	100.001		88.2769	0.839277
	18007	Hrafntinnuhryggur	Glassy		75.2809	0.23084	12.0681	3.10513	0.118069	0.081429	1.69798	4.23699	2.76951	0.019863		0.132298	99.7411	0.731447		35.638	16.4126	0	35.953	0	5.7475	0	0	0	2.26781	0	1.99138	1.50535	0.439765	0.0461546	100.002		88.0036	0.825955
	18007	Hrafntinnuhryggur	Glassy		74.9987	0.267824	12.1486	3.04963	0.105794	0.089049	1.60793	4.10216	2.79543	0.029635		0.120464	99.3152	0.762559		36.1939	16.6356	0	34.9547	0	6.52516	0	0	0	1.15694	0	2.4689	1.48464	0.512359	0.0691496	100.001		87.7842	0.804534
	18007	Hrafntinnuhryggur	Glassy		75.3231	0.24935	11.9952	3.12751	0.097559	0.079274	1.69292	4.31995	2.89699	0.04421		0.110689	99.9367	0.750422		34.9003	17.1306	0	36.577	0	4.78654	0	0	0	2.93748	0	1.57996	1.51289	0.473991	0.102504	100.001		88.6079	0.853855
	18007	Hrafntinnuhryggur	Glassy		75.3685	0.216406	12.106	3.21769	0.098553	0.084374	1.75196	4.35532	2.8201	0.024687		0.125197	100.169	0.724572		34.712	16.6392	0	36.7953	0	5.14608	0	0	0	2.9745	0	1.71354	1.55309	0.410462	0.0571126	100.001		88.1465	0.843972
	18007	Hrafntinnuhryggur	Glassy		75.3986	0.226759	12.1384	3.09721	0.101738	0.071144	1.63582	4.30335	2.82542	0.024765		0.134261	99.9574	0.734706		35.241	16.708	0	36.4379	0	5.46382	0	0	0	2.20434	0	1.95951	1.4983	0.431065	0.0574217	100.001		88.3869	0.83515
	18007	Hrafntinnuhryggur	Glassy		75.3352	0.218529	12.1531	3.04315	0.112958	0.088633	1.61264	4.32683	2.89558	0.049158		0.120125	99.9559	0.748864		34.8697	17.1211	0	36.6327	0	5.19058	0	0	0	2.19765	0	1.98841	1.47198	0.415375	0.113969	100.001		88.6235	0.843567
	18007	Hrafntinnuhryggur	Glassy		74.5426	0.228608	12.0566	3.19261	0.076963	0.084082	1.7121	4.25546	2.83595	0.058786		0.107992	99.1517	0.745743		34.8272	16.9016	0	36.3145	0	5.46693	0	0	0	2.3924	0	1.96649	1.55654	0.437982	0.137372	100.001		88.0433	0.835227
	18007	Hrafntinnuhryggur	Glassy		74.6021	0.232996	12.0662	3.13738	0.103725	0.088261	1.62919	4.38965	2.92683	0.063767		0.114687	99.3548	0.746114		33.9631	17.4091	0	37.3863	0	4.60613	0	0	0	2.74205	0	1.77384	1.52662	0.445515	0.14872	100.001		88.7585	0.86101
	18007	Hrafntinnuhryggur	Glassy		75.1825	0.231388	12.0685	3.08563	0.12154	0.082227	1.58034	4.2839	2.79251	0.020059		0.119937	99.5685	0.729445		35.4266	16.5756	0	36.4098	0	5.47815	0	0	0	1.99864	0	2.12626	1.49832	0.441521	0.0466853	100.002		88.412	0.834384
	18007	Hrafntinnuhryggur	Glassy		75.1993	0.206439	12.1908	3.18458	0.105913	0.099124	1.7358	4.40482	2.86364	0.019895		0.121758	100.132	0.727491		34.1167	16.9019	0	37.2263	0	5.02859	0	0	0	3.03257	0	1.71992	1.53764	0.391692	0.0460423	100.001		88.2449	0.848646
	18007	Hrafntinnuhryggur	Glassy		75.6144	0.216721	12.0742	3.1929	0.097791	0.067909	1.64664	4.53518	2.78855	0.01996		0.126994	100.381	0.688052		34.2772	16.4186	0	38.2347	0	4.3373	0	0	0	3.24626	0	1.49293	1.5379	0.4102	0.0460803	100.001		88.9306	0.867871
	18007	Hrafntinnuhryggur	Glassy		75.1799	0.212682	12.0256	3.13597	0.107	0.081777	1.68418	4.37766	2.83718	-0.00938		0.122933	99.7555	0.725241		34.6074	16.8094	0	37.1374	0	4.79636	0	0	0	3.21406	0	1.53347	1.51993	0.405072	-0.0217904	100.001		88.5543	0.854207
	18007	Hrafntinnuhryggur	Glassy		74.9472	0.270282	12.0933	3.20346	0.116067	0.083347	1.65245	4.25734	2.8856	0.044321		0.101564	99.6549	0.758464		34.9032	17.1095	0	36.1446	0	5.38383	0	0	0	2.2508	0	2.03747	1.55383	0.515174	0.10304	100.001		88.1573	0.837392
	18007	Hrafntinnuhryggur	Glassy		75.2801	0.210639	12.0194	3.02091	0.124434	0.074859	1.64254	4.17752	2.75505	0.005355		0.133778	99.4445	0.737986		36.1774	16.3763	0	35.5557	0	5.9427	0	0	0	1.95908	0	2.10651	1.46895	0.402495	0.0124808	100.002		88.1094	0.81986
	18007	Hrafntinnuhryggur	Glassy		74.8136	0.226346	12.0243	3.41645	0.099174	0.052711	1.64485	4.29491	2.73127	0.029491		0.116439	99.4496	0.71162		35.1121	16.2291	0	36.5417	0	5.4948	0	0	0	2.22982	0	2.23192	1.6607	0.432354	0.0687094	100.001		87.883	0.833445
	18007	Hrafntinnuhryggur	Glassy		75.0381	0.232911	12.0669	3.08192	0.090338	0.092924	1.68613	4.26601	2.86521	0.034469		0.136013	99.591	0.751574		35.0545	17.0061	0	36.2555	0	5.33842	0	0	0	2.49939	0	1.82625	1.49642	0.4444	0.0802181	100.001		88.3161	0.838577
	18007	Hrafntinnuhryggur	Glassy		75.2963	0.224679	11.9557	3.13404	0.09748	0.074448	1.70402	4.17966	2.76581	0.010095		0.140462	99.5827	0.740489		36.0598	16.4179	0	35.5256	0	5.71846	0	0	0	2.39079	0	1.91456	1.5219	0.42874	0.0234962	100.001		88.0033	0.825496
	18007	Hrafntinnuhryggur	Glassy		75.393	0.218976	11.9824	3.12217	0.117276	0.086629	1.64023	4.33333	2.81944	0.01023		0.108632	99.8323	0.728079		35.1569	16.6891	0	36.728	0	4.92573	0	0	0	2.78549	0	1.76399	1.51186	0.416681	0.0237434	100.002		88.574	0.849599
	18007	Hrafntinnuhryggur	Glassy		75.3656	0.221262	12.2161	3.16178	0.089798	0.057099	1.69858	4.17711	2.81139	-0.0093		0.113494	99.9029	0.753152		35.7123	16.6303	0	35.3802	0	6.28649	0	0	0	1.9556	0	2.10707	1.53002	0.420748	-0.0215704	100.001		87.7228	0.811595
	18007	Hrafntinnuhryggur	Glassy		75.3757	0.214896	12.1212	3.10684	0.118316	0.082201	1.61719	4.00696	2.80196	0.015155		0.135957	99.5964	0.7825		36.8367	16.6296	0	34.0518	0	6.84235	0	0	0	0.984656	0	2.70272	1.50843	0.41	0.0352673	100.002		87.5181	0.794015
	18007	Hrafntinnuhryggur	Glassy		75.327	0.196013	11.9901	3.19338	0.080139	0.069568	1.73685	4.2584	2.85141	0.058933		0.119895	99.8817	0.749291		35.3056	16.8715	0	36.0783	0	5.187	0	0	0	2.70022	0	1.80313	1.54572	0.372834	0.136726	100.001		88.2554	0.841659
	18007	Hrafntinnuhryggur	Glassy		75.3827	0.2247	12.1924	3.19913	0.127003	0.082081	1.73397	4.36093	2.86177	0.000278		0.11105	100.276	0.734333		34.4529	16.8647	0	36.7983	0	5.22714	0	0	0	2.95669	0	1.73323	1.54227	0.42568	0.00064237	100.002		88.116	0.842447
	18007	Hrafntinnuhryggur	Glassy		75.0814	0.233134	11.8816	3.13023	0.110896	0.084789	1.67331	4.33086	2.72832	0.024827		0.130751	99.4101	0.70495		35.3649	16.2219	0	36.8711	0	4.95293	0	0	0	2.85472	0	1.70991	1.52254	0.445604	0.0578799	100.001		88.4579	0.848164
	18007	Hrafntinnuhryggur	Glassy		75.4355	0.189888	12.1325	3.12674	0.116016	0.068093	1.59514	4.27394	2.75644	0.059068		0.125953	99.8793	0.721701		35.7119	16.3114	0	36.2138	0	5.78767	0	0	0	1.54735	0	2.41747	1.51362	0.361223	0.137053	100.001		88.2371	0.825414
	18007	Hrafntinnuhryggur	Glassy		75.2571	0.241428	12.2356	2.98671	0.085455	0.076488	1.67191	4.393	2.77734	-0.01422		0.129834	99.8406	0.707465		34.775	16.4428	0	37.2402	0	5.47499	0	0	0	2.58344	0	1.6116	1.44652	0.459484	-0.0330098	100.001		88.4581	0.836316
	18007	Hrafntinnuhryggur	Glassy		75.0777	0.247613	11.9655	3.09819	0.083352	0.090588	1.61967	4.12218	2.73462	0.029763		0.116962	99.1862	0.742348		36.4918	16.294	0	35.1692	0	6.12003	0	0	0	1.57352	0	2.29847	1.51016	0.474286	0.0695351	100.001		87.9551	0.814096
	18007	Hrafntinnuhryggur	Glassy		75.2812	0.243618	12.1592	3.04977	0.071195	0.096618	1.64115	4.42728	2.81572	-0.02398		0.121018	99.8828	0.711688		34.5107	16.6612	0	37.5109	0	4.99576	0	0	0	2.91695	0	1.52141	1.47628	0.463405	-0.0556367	100.001		88.6828	0.849625
	18004	Hlíðarfjall	Glassy		76.2364	0.204915	12.2128	2.52906	0.041487	0.017488	1.39134	4.43943	3.11484	0.002146	0.056696	0.08207	100.338	0.785138		34.9366	18.3556	0	37.4598	0	4.18579	0	0	0	2.38561	0	1.06479	1.21921	0.388189	0.0049586	100.001		90.752	0.874042		26.4261	25.3344	2.77475	8.89456	4.85387	29974.2	256.229	63873.9	70.4458	24394.7
	18004	Hlíðarfjall	Glassy		75.9764	0.1636	12.1768	2.61678	0.083513	0.060572	1.43097	4.70326	3.07374	0.02052	0.061609	0.104787	100.485	0.731317		33.3271	18.0919	0	39.6388	0	3.02431	0	0	0	3.45724	0	0.844756	1.26	0.309554	0.0473577	100.001		91.0578	0.908616		26.9836	24.6361	2.85979	7.15291	4.99262	30196.8	251.915	63178.9	64.1296	23031.6
	18004	Hlíðarfjall	Glassy		75.6438	0.203244	12.024	2.90929	0.059437	0.039888	1.48046	4.23643	3.09274	0.00749	0.065188	0.105448	99.869	0.816922		35.3657	18.3131	0	35.9189	0	4.66819	0	0	0	2.34244	0	1.57885	1.40926	0.386877	0.0173899	100.001		89.5978	0.858004		28.136	25.0907	2.91046	5.57159	5.23189	30419.3	252.785	63874.7	69.9513	22145.4
	18004	Hlíðarfjall	Glassy		75.5461	0.213525	11.9546	2.80068	0.105464	0.058159	1.4331	4.17996	3.1171	0.009335	0.052221	0.124323	99.6056	0.83448		35.651	18.5098	0	35.5407	0	4.67356	0	0	0	2.13038	0	1.70615	1.3605	0.4076	0.021735	100.001		89.7014	0.85742		27.4894	24.6297	2.71632	3.09768	4.98429	30394.4	257.241	63938.3	66.1562	20980.7
	18004	Hlíðarfjall	Spherulite		75.9991	0.171082	12.0198	2.21394	0.029666	0.032809	0.881072	4.56195	1.34771	0.004787	0.037864	-0.07726	97.1965	0.330585		42.6064	8.18177	0	39.6557	0	4.4583	1.50614	0	0	0	0	2.14737	1.09951	0.33388	0.0113949	100		90.4438	0.745716		110.401	105.482	2.82009	5.74205	4.95326	41960.7	264.875	65267.8	70.7562	2520.29
	18004	Hlíðarfjall	Glassy		75.5806	0.210647	11.9198	2.76526	0.0889	0.044501	1.46676	4.3676	3.10942	0.011188	0.058401	0.089839	99.7288	0.796662		34.7812	18.4372	0	37.0819	0	3.74909	0	0	0	3.08148	0	1.10132	1.34133	0.401519	0.0260114	100.001		90.3004	0.885122		25.8954	24.6052	2.73685	6.02206	4.95143	30089.3	266.947	63721.4	70.1814	19253.8
	18004	Hlíðarfjall	Glassy		75.7761	0.173348	11.9828	2.85307	0.103409	0.048041	1.48119	4.17894	3.07553	0.025879	0.067626	0.094542	99.8703	0.823552		35.836	18.2113	0	35.4316	0	4.86507	0	0	0	2.06242	0	1.82282	1.38203	0.329971	0.0600847	100.001		89.4789	0.851507		25.4178	24.5561	2.77834	3.14794	4.72319	30228.3	260.394	64027.5	71.5818	18269.6
	18004	Hlíðarfjall	Glassy		75.7644	0.186974	12.0666	2.80523	0.086901	0.037002	1.48245	4.45086	3.0478	0.007508	0.056228	0.108659	100.102	0.766267		34.4967	18.0045	0	37.6482	0	3.94389	0	0	0	2.97902	0	1.20063	1.35565	0.355069	0.0173907	100.001		90.1495	0.880177		27.1189	25.0005	2.71036	6.93198	5.19093	30127.1	250.737	63849.7	68.0688	17477.7
	18004	Hlíðarfjall	Glassy		75.7768	0.144506	12.0405	2.77951	0.111138	0.038384	1.44804	4.0578	3.35503	0.018463	0.050607	0.106678	99.9384	0.925216		35.5183	19.8525	0	34.3806	0	4.73725	0	0	0	2.07099	0	1.77863	1.34546	0.274878	0.0428368	100.001		89.7514	0.856001		25.8532	24.1987	2.67014	4.24135	4.81673	29772	260.252	64059.3	66.055	17179.1
	18004	Hlíðarfjall	Glassy		75.4749	0.197524	11.9021	2.82045	0.070887	0.055839	1.74313	4.5814	3.31233	0.012849	0.055151	0.106627	100.34	0.809045		32.4665	19.5211	0	38.6611	0	2.1234	0	0	0	5.67579	0	-0.210705	1.3598	0.37422	0.0296918	100.001		90.6487	0.934441
	18004	Hlíðarfjall	Glassy		75.7258	0.183426	12.1794	2.62157	0.055786	0.051037	1.34359	4.72221	3.3587	0.022236	0.056531	0.130288	100.462	0.795909		32.2387	19.7775	0	39.8153	0	2.10927	0	0	0	3.88118	0	0.517344	1.26283	0.347214	0.0513397	100.001		91.8315	0.936305		26.4936	24.909	2.89355	8.26432	5.01487	30161.2	263.851	63295	71.0976	19617.4
	18004	Hlíðarfjall	Glassy		75.6645	0.219235	12.128	2.81346	0.099376	0.051317	1.48332	3.91139	3.24837	0.011107	0.060782	0.111459	99.8002	0.929334		36.4391	19.2482	0	33.1863	0	5.95811	0	0	0	1.19294	0	2.16941	1.36379	0.417608	0.0258057	100.001		88.8736	0.820447		20.0845	19.3366	2.56747	3.89727	5.23727	28657.5	245.953	63591.6	66.9683	17172.8
	18004	Hlíðarfjall	Spherulite		76.8303	0.188583	12.0927	2.8564	0.060335	0.020895	1.51493	5.6179	0.463938	0.008313	0.048573	0.03295	99.7045	0.0924109		38.2271	2.74835	0	47.653	0	6.42493	0	0	0	0.937579	0	2.24711	1.38425	0.359129	0.0193093	100.001		88.6285	0.805764		85.8346	83.7405	2.67685	5.7485	5.25857	37274.2	314.564	64579.6	72.741	5591.81
	18004	Hlíðarfjall	Glassy		75.9307	0.213741	12.1076	2.72622	0.079112	0.037519	1.39208	4.79089	3.27234	0.001966	0.068828	0.121173	100.745	0.764328		32.2289	19.2131	0	40.2772	0	1.85561	0	0	0	4.4268	0	0.281962	1.30944	0.403425	0.00452604	100.001		91.7192	0.943469		21.598	20.6071	2.73946	9.01442	4.76526	28752.2	253.453	62900.8	69.112	15986.9
	18004	Hlíðarfjall	Glassy		75.4604	0.212348	11.7938	2.67943	0.069114	0.036036	1.4834	4.09685	3.484	0.003729	0.059212	0.123686	99.4894	0.951624		34.9824	20.7099	0	34.8701	0	3.5223	0	0	0	3.41863	0	0.780124	1.30295	0.405773	0.00869136	100.001		90.5624	0.89119		19.7696	19.6158	2.59271	4.55371	5.02927	28444.6	252.36	63985.2	68.7488	16247.4
	18004	Hlíðarfjall	Spherulite		76.34	0.242246	12.1925	2.82696	0.084546	0.050115	1.83998	5.57472	0.430372	0.030415	0.061183	0.035524	99.7098	0.086389		37.6821	2.55062	0	47.3073	0	6.99464	0	0	0	1.73532	0	1.82827	1.37058	0.461523	0.0706781	100.001		87.5401	0.790363		104.218	101.541	2.65381	4.18371	5.00437	41312.1	267.634	65361.1	70.8474	2419.68
	18004	Hlíðarfjall	Spherulite		76.5084	0.203058	12.1468	2.87143	0.057959	0.036698	2.03203	5.16332	0.468417	0.015555	0.039454	0.019579	99.5696	0.101518		39.5637	2.77906	0	43.8631	0	8.61814	0	0	0	1.24234	0	2.11731	1.39363	0.387277	0.0361853	100.001		86.2059	0.741011		108.795	103.863	2.56129	5.22426	4.57122	37199.9	261.962	65852.3	70.486	1877.96
	18004	Hlíðarfjall	Spherulite		75.8725	0.198283	11.8601	2.13994	0.075546	0.042762	0.899057	4.0403	1.37565	0.001027	0.031917	-0.07771	96.4756	0.381006		45.7909	8.41704	0	35.3972	0	4.61116	2.16669	0	0	0	0	2.15437	1.07112	0.390007	0.00246387	100.001		89.6052	0.685952		109.011	109.259	2.89882		5.36032	38440.7	230.248	65326.1	81.2814	4558.64
	18004	Hlíðarfjall	Glassy		75.6326	0.232278	12.0432	2.68272	0.069357	0.03212	1.57926	4.67407	3.1184	0.020373	0.047876	0.091529	100.228	0.746576		33.0514	18.395	0	39.4792	0	2.66617	0	0	0	4.4548	0	0.172167	1.29458	0.440466	0.0471215	100.001		90.9256	0.918722		19.161	19.3978	2.82057	8.27493	5.09211	28947.9	255.309	64069.5	66.3	17460.6
	18004	Hlíðarfjall	Glassy		75.499	0.206232	12.0315	2.78767	0.077009	0.049194	1.54072	4.20508	3.11199	0.012991	0.058343	0.085505	99.6468	0.828135		35.343	18.4603	0	35.7174	0	4.78133	0	0	0	2.48404	0	1.43864	1.35278	0.393272	0.0302162	100.001		89.5207	0.854914		25.9496	25.2513	2.61748	4.80449	4.5414	30174.7	265.364	64604	68.5527	16602.8
	18004	Hlíðarfjall	Glassy		75.8232	0.174517	12.0628	2.89265	0.079996	0.054183	1.45836	4.40851	3.10242	0.009334	0.054059	0.101853	100.224	0.787492		34.502	18.3028	0	37.2404	0	3.95703	0	0	0	2.83627	0	1.41394	1.39604	0.330972	0.0215914	100.001		90.0452	0.87958		25.9301	25.0651	2.75894	5.09636	5.30111	29791.3	270.287	64157.4	70.3476	17070.2
	18004	Hlíðarfjall	Glassy		75.2909	0.170929	12.4112	2.77207	0.06846	0.054956	1.71805	4.75902	2.87047	0.007523	0.066109	0.106326	100.303	0.674952		32.5715	16.9254	0	40.1798	0	4.01713	0	0	0	3.92587	0	0.702686	1.33713	0.323994	0.0173929	100.001		89.6767	0.881119		26.0916	25.2558	2.65706	5.56472	5.22127	29914.6	250.671	64335.1	67.2419	18262.5
	18004	Hlíðarfjall	Glassy		75.7048	0.191111	11.938	2.7248	0.074182	0.031327	1.4875	4.25139	3.13507	0.022233	0.053742	0.104692	99.73	0.825189		35.4097	18.5903	0	36.0973	0	4.24656	0	0	0	2.67348	0	1.24579	1.32178	0.364302	0.0516933	100.001		90.0973	0.870084		26.6949	25.261	2.69807	8.17007	4.76434	29796.5	258.107	64410.9	70.7247	19434.6
	18004	Hlíðarfjall	Glassy		76.7454	0.232187	12.2227	2.12345	0.06566	0.04522	1.31865	4.67861	3.10277	0.028141	0.054348	0.091022	100.71	0.742113		34.4563	18.2192	0	39.337	0	3.1663	0	0	0	2.78421	0	0.514728	1.02002	0.438282	0.0647911	100.001		92.0125	0.904457		28.1112	25.2238	2.80046	2.68018	4.87632	29718.4	275.585	63549	72.1174	20891.5
	18004	Hlíðarfjall	Glassy		75.8139	0.193047	11.9597	2.93804	0.078095	0.040367	1.7005	4.20155	2.75548	0.020432	0.064296	0.09419	99.8801	0.73388		36.5639	16.3152	0	35.6213	0	5.64705	0	0	0	2.36908	0	1.64644	1.42311	0.367447	0.0474355	100.001		88.5004	0.827296		28.8919	29.3064	2.81047	3.28579	4.93254	30599.3	259.748	64606.7	66.6971	28127.7
	18004	Hlíðarfjall	Glassy		75.7727	0.204558	12.056	2.68226	0.070294	0.053375	1.58527	3.89738	3.19534	0.018547	0.05714	0.117317	99.7189	0.917448		36.8364	18.9527	0	33.1002	0	5.98715	0	0	0	1.57855	0	1.81126	1.30149	0.390037	0.0431344	100.001		88.8893	0.818674
	18004	Hlíðarfjall	Glassy		76.0926	0.24291	12.039	2.69773	0.074417	0.038218	1.44894	4.22584	3.07982	0.016787	0.062451	0.122846	100.116	0.815548		35.9724	18.1906	0	35.7388	0	4.78297	0	0	0	2.0313	0	1.48129	1.30348	0.461215	0.0388769	100.001		89.9018	0.854326
	18004	Hlíðarfjall	Glassy		76.0404	0.193024	11.9552	2.60528	0.053998	0.048878	1.48255	4.3608	3.03078	0.04264	0.057235	0.092131	99.9639	0.777724		35.5308	17.9271	0	36.934	0	4.09967	0	0	0	2.63944	0	1.14317	1.26065	0.367031	0.0988937	100.001		90.3918	0.874445
	18004	Hlíðarfjall	Glassy		76.351	0.241796	12.1163	2.41759	0.049334	0.032443	1.38937	4.38283	3.10891	0.011359	0.037521	0.092422	100.235	0.793763		35.4978	18.3376	0	37.0164	0	4.19791	0	0	0	2.31159	0	0.987977	1.16655	0.45848	0.0262707	100.001		90.8519	0.872789
	18004	Hlíðarfjall	Glassy		76.1688	0.225442	12.1151	2.41318	0.068921	0.040588	1.40862	3.82537	3.0875	0.011378	0.048348	0.101198	99.4992	0.903173		38.3038	18.3462	0	32.5474	0	6.80541	0	0	0	0.129821	0	2.23816	1.17304	0.430635	0.0265094	100.001		89.1973	0.795268
	18004	Hlíðarfjall	Glassy		76.1508	0.243635	12.1236	2.51493	0.068844	0.039713	1.34523	4.57579	3.1444	0.018705	0.052316	0.116422	100.396	0.768969		34.1905	18.5233	0	38.5968	0	3.24448	0	0	0	2.91054	0	0.818746	1.21197	0.461377	0.043205	100.001		91.3106	0.901615
	18004	Hlíðarfjall	Glassy		76.0502	0.231291	12.1805	2.22153	0.055503	0.034737	1.3381	4.30859	3.12805	0.020667	0.03758	0.082761	99.6758	0.812411		35.7918	18.5502	0	36.586	0	4.67408	0	0	0	1.64022	0	1.19171	1.07773	0.44093	0.0480561	100.001		90.928	0.859863
	18004	Hlíðarfjall	Glassy		76.1416	0.202107	12.1316	2.35824	0.09745	0.033431	1.52517	4.19984	2.91025	0.005873	0.045593	0.082659	99.7376	0.775416		36.7824	17.2515	0	35.6479	0	5.67325	0	0	0	1.66498	0	1.43884	1.14359	0.385136	0.0136506	100.001		89.6818	0.829151
	18004	Hlíðarfjall	Glassy		76.7107	0.167118	11.7586	2.79587	0.084325	0.020757	1.39227	3.92983	3.40139	-0.01921		0.112783	100.354	0.968545		36.9832	20.0321	0	33.1397	0	4.38439	0	0	0	2.33303	0	1.50958	1.34701	0.316395	-0.0443603	100.001		90.155	0.862887		20.3256	19.6691	2.89875	5.98291	5.06373	28751.3	256.225	63998.3	70.6456	16527
	18004	Hlíðarfjall	Glassy		76.5324	0.187677	11.832	2.82604	0.083226	0.021629	1.45654	3.74313	3.33936	0.010099		0.118057	100.15	0.998311		37.914	19.7078	0	31.631	0	5.61345	0	0	0	1.36627	0	2.02473	1.36439	0.356058	0.0233695	100.001		89.2528	0.825902		20.2628	19.5377	2.79289	7.31678	4.69259	29114.9	296.486	64741.8	71.3163	16142.2
	18004	Hlíðarfjall	Glassy		76.4506	0.22468	11.8338	2.75938	0.084192	0.031495	1.42629	3.74801	3.35115	0.014965		0.082799	100.007	1.00053		37.8937	19.7991	0	31.707	0	5.56781	0	0	0	1.25012	0	1.98825	1.33367	0.426728	0.0346676	100.001		89.3998	0.827533		21.4357	20.792	2.94609		5.82601	28256.2	235.519	63837.8	87.3489	29265.4
	18004	Hlíðarfjall	Glassy		76.4225	0.156748	11.9712	2.79439	0.119982	0.026615	1.53139	3.82847	3.33012	0.00519		0.129862	100.316	0.973357		37.1475	19.6232	0	32.3027	0	5.62884	0	0	0	1.69939	0	1.94399	1.34704	0.296925	0.0119915	100.002		89.0734	0.82719		20.8787	20.2635	2.69855		4.56668	28438.7	229.737	63889.7	84.3828	29772.9
	18004	Hlíðarfjall	Glassy		76.3887	0.220639	11.8897	2.82391	0.076021	0.025185	1.54608	3.81339	3.29077	0.014957		0.107977	100.197	0.965659		37.4673	19.4099	0	32.2064	0	5.59585	0	0	0	1.74315	0	1.76279	1.36258	0.418355	0.0345913	100.001		89.0837	0.827192		21.2457	20.037	3.04652		5.61501	28390.9	216.942	63402.8	83.1595	29605.3
	18004	Hlíðarfjall	Glassy		76.7556	0.220373	11.8703	2.87758	0.081891	0.029031	1.45553	3.63992	3.46371	0.009972		0.118269	100.522	1.06485		38.0678	20.3657	0	30.6446	0	5.79211	0	0	0	1.17886	0	2.12841	1.38411	0.416535	0.0229898	100.001		89.078	0.820273		21.442	20.0356	2.83361		5.66676	28033.9	226.148	64397.1	84.728	29586.9
	18004	Hlíðarfjall	Glassy		76.44	0.208151	11.8432	2.77152	0.101531	0.02624	1.35295	3.65686	3.28723	-0.00454		0.139367	99.8225	1.00591		38.6424	19.4683	0	31.0107	0	6.20621	0	0	0	0.488755	0	2.45642	1.34277	0.39629	-0.0105427	100.001		89.1214	0.808374		27.8778	27.8696	2.75302		5.83136	30776.2	233.277	63825.6	81.4634	27539
	18004	Hlíðarfjall	Glassy		76.8172	0.206101	12.0217	2.87166	0.092303	0.03026	1.43238	3.77583	3.30444	0.029616		0.173743	100.755	0.979316		37.8571	19.395	0	31.7328	0	6.0535	0	0	0	0.72108	0	2.40586	1.37882	0.388872	0.0681575	100.001		88.9849	0.8142		21.1912	21.6901	2.82816		5.60908	28600.4	222.556	63842.4	83.7454	29802.4
	18004	Hlíðarfjall	Spherulite		76.2567	0.190105	11.8471	2.88032	0.08078	0.045107	1.76944	4.23952	2.03021	0.04485		0.082632	99.4668	0.535873		39.3083	12.0594	0	36.0585	0	7.33812	0	0	0	1.05518	0	2.31444	1.39962	0.363007	0.104459	100.001		87.4262	0.774169		109.925	107.542	2.97566		5.61257	39819.3	237.157	65702.3	83.8925	4167.1
	18004	Hlíðarfjall	Spherulite		76.8247	0.20885	11.9668	2.89925	0.063714	0.032306	1.61443	4.601	1.83738	0.01074		0.081416	100.141	0.446873		38.5612	10.8404	0	38.869	0	6.56331	0	0	0	1.20963	0	2.13707	1.39932	0.396111	0.0248454	100.001		88.2705	0.798676		110.073	109.702	2.84386		5.3815	39852.7	231.118	64849.1	91.4994	5565.13
	18004	Hlíðarfjall	Spherulite		78.173	0.168265	11.8964	2.58078	0.087386	0.027184	1.60886	5.34711	0.456948	0.00164		0.042022	100.39	0.095628		40.7171	2.6885	0	45.0471	0	7.07863	0	0	0	0.761263	0	2.14432	1.24216	0.318253	0.00378341	100.001		88.4527	0.780979		109.601	106.011	2.96683		5.96947	39395	233.559	65546	82.8956	4405.49
	18004	Hlíðarfjall	Spherulite		78.2669	0.209051	12.1066	2.82212	0.071759	0.028115	1.47359	5.36415	0.417205	0.031082		0.061714	100.852	0.0870334		40.7981	2.4437	0	44.9886	0	7.04474	0.224031	0	0	0	0	2.68449	1.35225	0.393628	0.0713843	100.001		88.2304	0.766181		97.5759	98.7434	2.70069		5.90454	37339.3	235.553	64839.7	85.6541	4413.24
	18004	Hlíðarfjall	Spherulite		77.6923	0.217003	12.042	2.9424	0.071264	0.025259	1.96861	4.82273	0.385955	0.011141		0.045221	100.224	0.0895532		42.5735	2.27436	0	40.693	0	9.66626	0.137766	0	0	0	0	2.80078	1.41843	0.411078	0.025742	100.001		85.5408	0.69352		99.4949	100.047	2.93393		6.31636	39067.5	229.753	64395	86.1518	4657.32
	18004	Hlíðarfjall	Spherulite		78.2038	0.196649	12.007	2.84201	0.078591	0.03043	1.98235	4.84544	0.423966	0.006292		0.042345	100.659	0.0979118		42.6031	2.48757	0	40.7082	0	9.69133	0	0	0	0.0287292	0	2.73252	1.36413	0.370913	0.0144754	100.001		85.7989	0.702079		117.285	116.164	2.75586		4.67106	37879.2	230.03	65956.9	94.451	3822.99
	18004	Hlíðarfjall	Spherulite		77.8636	0.172267	12.0212	2.7196	0.0288	0.019792	1.93845	5.02223	0.432613	-0.03295		0.025208	100.211	0.0963919		41.6458	2.54932	0	42.3765	0	8.9552	0	0	0	0.754844	0	2.15749	1.31103	0.326334	-0.0761335	100		86.5716	0.726222		116.038	113.327	3.06779		5.387	38046.9	232.507	65757	83.5445	3070.9
	18004	Hlíðarfjall	Spherulite		76.6503	0.165454	11.7189	2.82537	0.10333	0.036788	1.31927	4.47562	2.37275	0.040018		0.076354	99.7841	0.593248		37.887	14.0487	0	37.9438	0	4.88849	0	0	0	1.24817	0	2.20888	1.3685	0.314917	0.0929041	100.001		89.8795	0.847419		115.097	113.016	2.86752		5.00364	39616	238.617	65306.7	86.9408	5678.7
	18004	Hlíðarfjall	Glassy		76.9202	0.218535	11.8374	2.9666	0.112723	0.029307	1.3387	4.10402	3.31279	0.005224		0.140113	100.986	0.903279		36.38	19.3925	0	34.3997	0	4.05558	0	0	0	2.2108	0	1.71898	1.42064	0.411242	0.0119906	100.001		90.1722	0.873249		20.0823	20.357	2.95692		5.25	28263	221.924	64125.4	83.9746	29791.8
	18004	Hlíðarfjall	Glassy		76.7667	0.222711	11.873	2.84902	0.077973	0.036379	1.46767	3.80955	3.32048	0.010096		0.133621	100.567	0.975359		37.6974	19.5179	0	32.0635	0	5.46118	0	0	0	1.52164	0	1.92527	1.36998	0.420834	0.023269	100.001		89.2788	0.830532		21.8887	20.8445	2.72383		5.50238	28163.6	222.406	63130.6	82.9701	29696.1
	18004	Hlíðarfjall	Glassy		76.4141	0.224812	11.8595	2.78649	0.06877	0.018547	1.489	3.80284	3.37996	0.019846		0.109517	100.173	0.994583		37.3918	19.9413	0	32.1259	0	5.29936	0	0	0	1.73047	0	1.69488	1.34488	0.426381	0.0459104	100.001		89.459	0.835975		22.7781	21.4422	2.83869		5.53061	28937.7	237.947	63692.9	81.1897	29457.8
	18004	Hlíðarfjall	Glassy		76.9577	0.146533	11.8157	2.90348	0.065721	0.02709	1.45985	3.88636	3.36836	-0.00454		0.105476	100.732	0.969868		37.2566	19.7612	0	32.6468	0	4.81273	0	0	0	2.13787	0	1.72623	1.39347	0.276353	-0.0104435	100.001		89.6646	0.849639		23.1861	24.4643	2.76955		4.4703	29299.1	226.217	64182.9	81.1598	27436.1
	18004	Hlíðarfjall	Glassy		76.9042	0.208677	11.9091	2.85855	0.091551	0.032856	1.4822	3.90688	3.29081	-0.02402		0.162567	100.823	0.942562		37.269	19.2999	0	32.8084	0	5.19998	0	0	0	1.9998	0	1.7144	1.37146	0.393425	-0.0552358	100.001		89.3774	0.838762		24.6424	25.3124	2.75488		5.95758	29671.5	227.227	64322.9	84.5898	27624.4
	18004	Hlíðarfjall	Glassy		76.7389	0.217401	11.9326	2.6275	0.095059	0.008979	1.41717	3.68053	3.25761	0.000614		0.123794	100.1	0.990435		38.7997	19.2373	0	31.1214	0	6.41334	0	0	0	0.541738	0	2.20426	1.26932	0.412707	0.0014217	100.001		89.1584	0.802894		30.3763	30.2061	2.79453		6.28595	30882.6	225.572	64381.2	86.6808	24709.3
	18004	Hlíðarfjall	Spherulite		77.0902	0.194682	11.861	2.60813	0.090035	0.019522	1.22087	4.0439	3.27531	0.000684		0.130332	100.535	0.906336		37.4074	19.2596	0	34.0486	0	4.51662	0	0	0	1.33851	0	1.8063	1.25461	0.368007	0.00157705	100.001		90.7155	0.859753		78.2383	74.6634	2.93005		4.76199	36443.2	229.7	65732.2	85.1186	13661.7
	18004	Hlíðarfjall	Spherulite		78.4194	0.191674	12.1665	2.47544	0.05498	0.019678	2.06542	4.94881	0.348176	0.006697		0.037059	100.734	0.0787291		42.5493	2.0415	0	41.5486	0	9.87833	0	0	0	0.217793	0	2.20109	1.18738	0.361285	0.0153967	100.001		86.1394	0.700109		111.006	112.954	2.69924		5.06737	38726.3	230.602	65827.8	83.0667	3523.92
	18004	Hlíðarfjall	Glassy		76.3712	0.189964	11.7154	3.06633	0.096379	0.052043	1.6335	3.87221	3.23527	-0.01436		0.122791	100.341	0.934951		37.0677	19.0566	0	32.6586	0	5.01437	0	0	0	2.79557	0	1.60439	1.47754	0.359701	-0.0331654	100.001		88.7828	0.84263		28.2566	26.7108	2.934		4.93958	29687.1	226.882	64334.4	81.0495	27065.8
	18004	Hlíðarfjall	Spherulite		78.1668	0.193506	12.0163	2.62819	0.069118	0.034724	1.93685	5.07781	0.377677	-0.00815		0.040981	100.534	0.0832303		41.7686	2.21886	0	42.7159	0	8.8281	0	0	0	0.689584	0	2.17001	1.26314	0.36546	-0.0187743	100.001		86.7034	0.729178		106.36	104.765	2.85305		5.95685	41232.3	234.232	66123.2	85.0169	4676.59
	18004	Hlíðarfjall	Spherulite		78.1305	0.19127	11.9093	2.7923	0.064798	0.01644	1.80192	5.14374	0.569417	0.006538		0.051436	100.678	0.123876		40.9314	3.34072	0	43.2109	0	7.67003	0	0	0	1.03414	0	2.09773	1.34016	0.360738	0.0150401	100.001		87.483	0.762263		89.2861	88.0817	3.04642		5.97353	36664.4	229.894	64883.4	86.5755	12110.7
	18004	Hlíðarfjall	Spherulite		78.2487	0.234784	12.0974	2.51599	0.050671	0.024013	1.78842	5.00546	0.644378	0.031244		0.047735	100.689	0.144057		41.5728	3.7803	0	42.0469	0	8.57556	0	0	0	0.0265097	0	2.27648	1.20748	0.442782	0.0718701	100.001		87.4	0.738314		109.642	108.394	2.84426		5.49206	39031.8	230.25	65273.2	86.4313	4761.23
	18004	Hlíðarfjall	Spherulite		77.5663	0.250901	11.8001	2.63632	0.082223	0.018928	1.77863	5.34199	0.385571	-0.0082		0.035668	99.8884	0.0807679		40.4777	2.27974	0	45.226	0	7.08455	0	0	0	1.59796	0	1.60213	1.27516	0.47689	-0.0190104	100.001		87.9834	0.780091		110.57	110.931	2.63806		4.92214	37325.2	228.267	64265.5	85.5269	3834.85
	18004	Hlíðarfjall	Spherulite		77.1345	0.248258	11.8503	2.72722	0.047955	0.029323	1.13261	4.01642	3.24514	0.03986		0.138105	100.61	0.904132		37.8148	19.0687	0	33.7932	0	4.69565	0	0	0	0.561386	0	2.19509	1.31097	0.468949	0.0918375	100.001		90.6767	0.853959		102.99	104.334	2.81337		5.79872	40012.4	226.468	64966.8	87.9898	7940.63
	18004	Hlíðarfjall	Glassy		76.8176	0.165523	11.8875	2.77413	0.092623	0.03476	1.45955	3.87213	3.34267	0.000486		0.124529	100.572	0.966008		37.34	19.6463	0	32.5867	0	5.15537	0	0	0	1.81261	0	1.81254	1.33382	0.312738	0.00112	100.001		89.573	0.840199		26.4622	26.5189	2.57658		6.26391	29763.4	223.518	64170	82.3958	27747.6
	18004	Hlíðarfjall	Glassy		76.6824	0.227271	11.8036	2.73133	0.054653	0.02838	1.46598	3.92182	3.37877	-0.00935		0.12933	100.414	0.964069		37.0475	19.8908	0	33.0586	0	4.60729	0	0	0	2.39559	0	1.27696	1.31538	0.430103	-0.0215825	100.001		89.997	0.856407		26.3201	25.3528	2.79908		5.68376	29584.5	233.062	63669.1	85.016	27494
	18004	Hlíðarfjall	Glassy		76.6083	0.218851	11.8016	2.68645	0.060725	0.036544	1.39726	3.76775	3.32392	0.019982		0.141251	100.063	0.987202		38.1433	19.6393	0	31.8758	0	5.47209	0	0	0	1.17738	0	1.93238	1.29849	0.41568	0.0462924	100.001		89.6585	0.830045		26.711	25.3003	2.93905		5.45042	29198	224.511	64230.3	82.6132	26990.3
	18004	Hlíðarfjall	Spherulite		76.2469	0.175764	11.7223	2.77181	0.100284	0.020776	1.40371	4.85363	1.84093	-0.00883		0.085624	99.2128	0.424432		37.4622	10.9638	0	41.39	0	4.79945	0	0	0	2.02414	0	1.69536	1.35043	0.336504	-0.0206197	100.001		89.816	0.851115		109.249	109.548	3.02208		4.68651	37655.4	228.378	63034.3	89.1346	4460.37
	18004	Hlíðarfjall	Spherulite		76.6962	0.179796	11.8619	2.78477	0.091952	0.03862	1.60896	4.75534	1.8683	0.035163		0.090538	100.012	0.439645		37.7405	11.0385	0	40.2298	0	5.50248	0	0	0	1.99358	0	1.72739	1.34597	0.34149	0.08146	100.001		89.0088	0.829965		105.871	106.414	3.00016		5.30812	38040.5	226.066	63170.9	84.1281	4356.31
	18004	Hlíðarfjall	Spherulite		77.2135	0.217188	11.9321	2.87101	0.069971	0.029448	1.40616	5.09047	1.48305	0.010983		0.08255	100.406	0.326013		37.8709	8.7269	0	42.891	0	5.30603	0	0	0	1.39298	0	1.99484	1.38205	0.410843	0.0253409	100.001		89.4888	0.836339		108.941	107.563	2.98012		5.36766	39188.8	230.962	64754.4	84.3228	4281.3
	18004	Hlíðarfjall	Spherulite		78.1603	0.186855	11.94	2.75367	0.051397	0.025396	1.57728	5.49145	0.400326	0.001677		0.041818	100.63	0.0815763		40.0652	2.34959	0	46.1498	0	6.70205	0	0	0	0.940369	0	2.11504	1.32213	0.352549	0.00385929	100.001		88.5647	0.792881		73.1078	72.2715	2.7785		6.5811	37000.6	229.229	63907.5	90.1071	14209.7
	18004	Hlíðarfjall	Spherulite		77.3523	0.202877	11.8996	2.95778	0.076453	0.028028	1.50683	5.27712	0.611863	0.040806		0.054896	100.009	0.129746		39.9206	3.61368	0	44.6269	0	6.97105	0	0	0	0.207482	0	2.75251	1.42905	0.38518	0.0944965	100.001		88.1612	0.785184		111.121	109.666	2.85069		4.92907	38843.9	238.364	65907.5	84.7403	3843.61
	18004	Hlíðarfjall	Spherulite		76.9498	0.266332	11.8893	2.75159	0.065128	0.019178	1.58347	4.19598	2.46723	0.000692		0.104861	100.294	0.657981		38.7862	14.5384	0	35.4033	0	6.30223	0	0	0	1.35699	0	1.78118	1.3264	0.504505	0.00159885	100.001		88.7279	0.805183		100.308	97.1471	2.78631		4.68373	38308.4	233.958	64957.1	82.778	8136.67
	18004	Hlíðarfjall	Glassy		76.7581	0.200071	11.8967	2.78228	0.070663	0.018636	1.49542	3.87802	3.28835	0.01988		0.131761	100.54	0.948867		37.4873	19.3344	0	32.6488	0	5.31564	0	0	0	1.72196	0	1.73058	1.33825	0.378157	0.0458316	100.001		89.4705	0.835422		23.3403	23.1914	2.66778		5.67224	28468.4	221.267	63468.9	82.8961	28421.6
	18004	Hlíðarfjall	Glassy																																					23.7883	23.3895	3.02087		4.54494	28637.5	225.176	63383.6	81.5663	28850.4
	18004	Hlíðarfjall	Glassy																																					23.8966	23.0003	2.89332		6.62146	28110	221.525	63471.8	82.7854	28211.9
	18004	Hlíðarfjall	Glassy																																					22.915	22.9577	3.02697		5.45123	28589	224.007	63453.3	83.749	28614.6
	18004	Hlíðarfjall	Glassy																																					25.1056	23.3587	2.93483		6.04827	29080.8	223.082	62878.5	84.2133	29268.1
	18004	Hlíðarfjall	Glassy																																					23.4626	23.354	2.86198		5.35251	28566.9	221.862	63394.5	85.3777	29082.8
	18004	Hlíðarfjall	Glassy																																					26.5969	25.5261	3.06699		4.7803	30230.4	216.827	64611.6	81.4013	27031
	18004	Hlíðarfjall	Glassy																																					29.502	28.2504	2.8294		5.5947	29441.9	214.858	63842.7	84.0041	28545.3
	18004	Hlíðarfjall	Glassy																																					27.4737	26.0794	2.83089		5.74004	29042.6	216.193	62107.5	84.272	28380.6
	18004	Hlíðarfjall	Glassy																																					26.5508	24.6319	2.72511		5.5929	28648.8	218.251	63088.8	83.5765	28840.5
	18004	Hlíðarfjall	Glassy																																					24.1018	23.6747	2.86179		5.24428	28909.2	220.639	63040.2	81.5504	28895.9
	18004	Hlíðarfjall	Glassy																																					24.1815	24.0404	2.72325		5.36274	29502.6	223.201	63782.5	84.5988	29224.1
	18004	Hlíðarfjall	Glassy																																					25.032	23.9054	2.89988		5.54967	28900.2	226.095	63888.4	87.4839	28405.8
	18004	Hlíðarfjall	Glassy																																					22.9697	23.317	2.9116		4.84857	28762.1	227.083	64139.1	86.7842	28548.1
	18004	Hlíðarfjall	Glassy																																					24.086	23.3104	2.6399		5.26374	29465.8	220.537	63641.7	83.2135	28497.7
	18004	Hlíðarfjall	Glassy																																					24.8624	24.6672	2.90754		5.65208	29369	221.324	63467.8	85.5087	28226.5
	18004	Hlíðarfjall	Glassy																																					28.5321	26.402	2.75088		4.45465	29180.7	221.695	61869.5	83.8775	28155.7
	18004	Hlíðarfjall	Glassy																																					25.4004	25.5935	2.71981		5.64826	29220.2	224.091	62577.2	83.6688	28619.3
	18004	Hlíðarfjall	Glassy																																					23.766	23.5765	2.7304		5.188	28492.5	226.794	63166.9	445.308	28989.1
	18004	Hlíðarfjall	Glassy																																					24.1208	23.1354	2.98135		6.10835	28704.5	226.257	64267	97.9094	28999.7
	18004	Hlíðarfjall	Glassy																																					23.8042	23.0018	2.87389		5.50095	28282.2	226.771	63697.5	87.2609	29207.9
	18004	Hlíðarfjall	Glassy																																					23.1669	23.0582	2.83719		4.82964	28838	228.745	64005.7	84.4673	29173.2
	18004	Hlíðarfjall	Glassy																																					21.9695	22.7603	2.79782		5.55919	28240.7	230.461	62865.5	81.3224	29054.1
	18004	Hlíðarfjall	Glassy																																					24.148	23.6008	2.94545		5.46999	28863.4	231.876	64095.9	83.5181	28678.8
	18004	Hlíðarfjall	Glassy																																					25.2255	23.5833	2.82251		5.33783	28670.6	235.619	64166.9	85.3186	28093.1
	18004	Hlíðarfjall	Glassy																																					20.62	21.0055	2.6661		5.5464	28066.1	208.146	66696.9	82.5903	28557.4
	18004	Hlíðarfjall	Glassy																																					20.9675	21.9013	2.80203		5.06489	28932.9	226.018	66565.8	82.0061	29845.2
	18004	Hlíðarfjall	Glassy																																					22.5361	22.2452	2.84792		5.72042	29012.7	220.727	65193.8	84.1644	29839.8
	18004	Hlíðarfjall	Glassy																																					22.9807	22.4602	2.74585		4.67851	28989.6	220.663	63565.4	82.5744	29510.7
	18004	Hlíðarfjall	Glassy																																					24.4347	23.4548	2.89249		5.73455	28783.9	220.862	63319.2	80.7735	29267.1
	18004	Hlíðarfjall	Glassy																																					24.2748	24.1867	2.88783		5.23816	28798.2	220.753	64013.2	81.6133	27808.8
	18004	Hlíðarfjall	Glassy																																					24.9236	23.8199	2.8268		4.95417	28665.5	224.714	64490.2	84.3781	27536.6
	18004	Hlíðarfjall	Glassy																																					24.9968	24.2615	2.90971		5.74958	29336	222.913	64135.8	85.6903	27989.5
	18004	Hlíðarfjall	Glassy																																					24.446	24.1629	3.07075		5.17899	29499.4	219.831	64262.4	86.7653	28171.3
	18004	Hlíðarfjall	Glassy																																					24.2894	23.9093	2.97173		5.92189	29146.8	226.855	63988.3	83.8023	28317.7
	18004	Hlíðarfjall	Glassy																																					22.0719	23.5775	2.74598		5.80072	28925.7	223.654	63956.9	81.198	28200.2
	18004	Hlíðarfjall	Glassy																																					23.811	24.0393	2.66595		5.4582	28737	228.584	64414.7	78.8082	28146.4
	18004	Hlíðarfjall	Glassy																																					26.5547	23.797	2.76733		5.56438	28958.4	222.478	64180.3	83.6163	28281.5
	18004	Hlíðarfjall	Glassy																																					25.307	24.2139	2.8778		5.13567	29317.1	234.552	65137.6	76.6612	28289.7
	18004	Hlíðarfjall	Glassy																																					24.6575	23.9714	2.7796		5.93075	29263.6	229.281	65242.7	82.948	28121
	18004	Hlíðarfjall	Glassy																																					25.4156	24.35	3.13896		5.05393	29125.2	231.845	64766.9	83.5807	27389
	18004	Hlíðarfjall	Glassy																																					24.4944	23.6677	3.01526		5.16634	28701.3	231.469	65598.2	85.4713	27796.6
	18004	Hlíðarfjall	Glassy																																					22.168	22.284	2.83906		4.36315	31245.4	211.005	70393.3	86.3819	26076.3
	18004	Hlíðarfjall	Glassy																																					23.3323	22.9574	2.99795		5.08643	28549.1	231.408	64675.3	83.6885	28754.3
	18004	Hlíðarfjall	Glassy																																					23.4722	22.9222	2.77736		5.52316	28576.2	234.028	65002.1	84.3679	28921.3
	18004	Hlíðarfjall	Glassy																																					24.1673	23.1654	3.06674		5.56808	28544.5	228.551	64716.6	83.3211	28836.8
	18004	Hlíðarfjall	Glassy																																					30.6352	29.548	2.80542		4.84672	30640.2	234.001	64339.7	81.4169	25860.4
	18004	Hlíðarfjall	Glassy																																					24.7534	24.1231	2.75863		4.60698	29140.8	221.309	63914.1	83.5077	28753.1
	18004	Hlíðarfjall	Glassy																																					24.229	24.338	2.80006		5.41206	28758.2	223.885	62660	81.0195	28414.8
	18004	Hlíðarfjall	Glassy																																					23.9389	24.1944	2.88353		5.3901	28492.1	227.172	63218.2	83.5949	27877.5
	18004	Hlíðarfjall	Spherulite																																					106.814	105.073	2.99609		4.5444	38622.5	253.108	64754	85.308	4879.16
	18004	Hlíðarfjall	Glassy																																					33.124	32.531	2.91096		5.05929	31206.9	228.335	63984.5	77.5517	24524.2
	18004	Hlíðarfjall	Glassy																																					26.8912	24.7611	2.93811		4.94264	29324.5	228.818	64257.6	82.4665	28425.8
	18004	Hlíðarfjall	Glassy																																					24.4876	24.5698	2.84064		5.46067	29344.6	226.527	63875.2	81.6848	28587.6
	18004	Hlíðarfjall	Glassy																																					23.7597	24.4623	2.73544		5.12735	29379.7	222.37	63528.1	88.3439	28437.2
	18004	Hlíðarfjall	Spherulite																																					109.609	109.295	2.87167		5.4123	40572.1	231.902	65129.5	85.4013	4153.46
	18004	Hlíðarfjall	Glassy																																					25.1235	23.9047	2.7816		5.93244	29053.7	218.765	63352.3	81.249	28855.6
	18004	Hlíðarfjall	Glassy																																					24.4945	23.8069	3.01768		5.01844	29021.3	219.162	63718.3	84.9879	29254.5
	18004	Hlíðarfjall	Glassy																																					22.4899	22.367	2.95379		5.49034	30657.4	208.982	67007.8	84.8944	28039.5
	18004	Hlíðarfjall	Glassy																																					26.656	25.3202	2.72634		5.72695	29784.3	230.813	63565.3	81.6664	28660.5
	18004	Hlíðarfjall	Spherulite																																					88.3166	86.2118	2.78102		5.13254	37739.6	227.604	64980.5	85.6629	11164.2
	18004	Hlíðarfjall	Spherulite																																					113.022	110.942	2.87368		5.46179	39284.2	228.363	64847.3	83.0934	4180.26
	18004	Hlíðarfjall	Spherulite																																					109.097	104.812	2.73179		5.68609	41546.7	229.154	64673.9	86.4615	4483.83
	18004	Hlíðarfjall	Spherulite																																					113.257	111.958	2.79085		4.80813	40090.3	231.971	64082.7	87.7665	4346.4
	18004	Hlíðarfjall	Spherulite																																					114.855	105.996	2.82259		4.82163	40577.6	232.292	65301.1	94.0606	6517.22
	18004	Hlíðarfjall	Glassy																																					25.8507	24.9865	2.98378		5.37589	30675.9	214.413	66420.8	79.0346	27816.7
	18009	Jörundur	Spherulite		77.7576	0.232879	12.0551	2.09992	0.066611	0.086606	2.70798	4.32667	0.32615	0.02142	0.001089	0.023044	99.7037	0.0843531		44.9086	1.93207	0	36.6998	0	12.5401	0	0	0	0.689803	0	1.71952	1.01764	0.443478	0.0497532	100.001		83.5405	0.619704
	18009	Jörundur	Spherulite		77.4621	0.265052	11.9931	2.69041	0.083188	0.117443	2.54127	5.20291	0.752255	0.030377	0.01235	0.006466	101.177	0.161792		38.3451	4.39125	0	43.4884	0	7.06159	0	0	0	4.55332	0	0.309662	1.28477	0.497382	0.0695287	100.001		86.2248	0.781554
	18009	Jörundur	Glassy		74.5259	0.221534	11.5009	3.54676	0.066015	0.074814	0.71123	3.08687	5.20886	0.028935	0.060378	0.134862	99.1593	1.88826		34.1344	31.0624	0	26.3582	0	2.16128	0	0	0	1.06841	0	2.99366	1.73025	0.424686	0.0676569	100.001		91.5549	0.931753		29.8191	29.3297	2.57117	7.50564	4.16259	25956.6	554.968	59366.5	124.812	31718.7
	18009	Jörundur	Spherulite		77.6708	0.269128	11.928	2.31194	0.059494	0.077499	2.73669	4.29339	0.29035	0.012	0.003214	-0.01402	99.6545	0.0756761		45.089	1.72042	0	36.4265	0	12.4513	0	0	0	0.952331	0	1.70002	1.12066	0.512634	0.0278798	100.001		83.2359	0.618469
	18009	Jörundur	Glassy		75.0688	0.230834	11.5892	2.96561	0.096191	0.048466	0.701366	3.25642	5.05984	0.045852	0.082968	0.14822	99.307	1.73874		34.5805	30.152	0	27.7859	0	2.07904	0	0	0	0.998679	0	2.41006	1.4457	0.442196	0.107136	100.001		92.5184	0.934803		34.8395	32.5396	3.0171	bdl	4.80326	28948.5	620.834	60029.3	116.616	28651.8
	18009	Jörundur	Glassy		75.334	0.279452	11.6824	3.01988	0.081303	0.081293	0.795663	3.43598	5.16642	0.032778	0.06905	0.149002	100.149	1.68258		33.1432	30.526	0	29.0693	0	1.19506	0	0	0	2.2374	0	1.7637	1.45967	0.53079	0.0759379	100.001		92.7385	0.962505		35.1597	33.1558	2.66637	bdl	4.67447	29080.2	625.561	60586.1	115.528	28771
	18009	Jörundur	Glassy		74.8752	0.251296	11.586	3.36632	0.115795	0.077929	0.918963	2.94121	5.39249	0.014062	0.063993	0.250035	99.849	2.05164		34.1774	31.9763	0	24.9729	0	2.49399	0	0	0	1.75665	0	2.47952	1.63297	0.479027	0.032695	100.001		91.1266	0.921383		34.5246	32.9153	3.02931	7.54925	4.5272	29040.1	628.118	60322.8	118.596	28697.5
	18009	Jörundur	Glassy		74.9657	0.253951	11.4897	2.76878	0.071926	0.04122	0.675813	3.18553	5.45652	0.01435	0.059003	0.315383	99.2971	1.91678		33.7793	32.5637	0	27.221	0	0.946113	0	0	0	2.0777	0	1.54059	1.35173	0.487196	0.0335789	100.001		93.564	0.970118		27.7647	27.9246	2.71901	bdl	4.24537	29773.7	456.47	65686.2	114.056	27329.5
	18009	Jörundur	Spherulite		75.2009	0.269447	12.3048	3.30476	0.095811	0.088982	1.0246	4.76532	2.08384	0.02634	0.092453	0.043871	99.308	0.489339		36.1209	12.4036	0	40.6143	0	4.94657	0.413346	0	0	0	0	3.31627	1.60919	0.515575	0.0614744	100.001		89.1388	0.820385		24.8082	23.3943	2.71744	7.15128	4.82026	27901.1	565.621	59646.3	118.822	23282
	18009	Jörundur	Spherulite		76.7892	0.242683	12.5042	2.30948	0.046919	0.068392	2.40901	5.24799	0.427004	0.008277	0.005408	0.010895	100.102	0.0910492		38.9826	2.51994	0	44.3461	0	9.28896	0	0	0	2.28214	0	0.986385	1.11495	0.460398	0.0191526	100.001		85.8486	0.727385		23.7341	23.4691	2.67044	7.03451	4.78029	29823.8	610.814	60133.8	118.815	19916
	18009	Jörundur	Spherulite		75.952	0.187797	11.9881	2.76774	0.096202	0.053664	0.841787	4.87295	2.82788	0.026337	0.160278	0.066555	99.8615	0.649391		34.1946	16.7594	0	41.3518	0	2.49308	0	0	0	1.34706	0	2.0944	1.34186	0.357785	0.0612013	100.001		92.3058	0.924005
	18009	Jörundur	Spherulite		77.5615	0.234004	11.942	2.5933	0.027678	0.064524	2.71808	4.26234	0.340696	0.041746	0.003761	0.021035	99.8143	0.089445		44.8477	2.01579	0	36.1102	0	12.462	0	0	0	0.675643	0	2.09191	1.25521	0.445078	0.0968475	100		82.9737	0.61803
	18009	Jörundur	Spherulite		76.8429	0.23977	11.8036	2.96693	0.081011	0.063724	2.21196	4.78261	0.575401	0.002414	0.017926	-0.00059	99.5779	0.13463		41.2951	3.4114	0	40.6004	0	9.07007	0	0	0	1.69997	0	2.02248	1.43898	0.456975	0.0056117	100.001		85.307	0.719308
	18009	Jörundur	Spherulite		77.6205	0.238668	11.8012	2.75414	0.067681	0.077858	2.61991	4.98474	0.267228	0.019298	0.001888	0.016324	100.488	0.0599897		41.3899	1.57055	0	41.9486	0	8.98757	0	0	0	3.36101	0	0.923675	1.32416	0.450921	0.0444712	100.001		84.9091	0.719365
	18009	Jörundur	Spherulite		75.7089	0.239482	11.5607	3.76876	0.117266	0.075538	2.00119	4.475	1.47545	0.053949	0.033603	0.044257	99.5599	0.368951		38.8241	8.75345	0	38.0147	0	7.1283	0	0	0	2.198	0	2.67155	1.8291	0.456734	0.125497	100.002		85.5923	0.774917
	18009	Jörundur	Spherulite		77.328	0.221894	11.9984	2.52643	0.072772	0.089179	2.82053	4.18187	0.271621	0.026826	0.007175	0.027523	99.5782	0.0726826		45.1205	1.61114	0	35.5176	0	13.2152	0	0	0	0.574938	0	2.25018	1.22592	0.423107	0.0623908	100.001		82.2492	0.59786
	18009	Jörundur	Glassy		75.9115	0.23116	11.7969	2.85052	0.078759	0.086645	1.20221	3.89356	3.34553	0.009291	0.050207	0.141945	99.5892	0.961514		36.9971	19.8683	0	33.109	0	4.85556	0	0	0	0.948785	0	2.37453	1.38485	0.441309	0.0216348	100.001		89.9743	0.849903
	18009	Jörundur	Spherulite		77.4348	0.19839	11.7961	2.70049	0.048879	0.076839	3.04483	4.07508	0.171528	0.015494	0.002159	0.018759	99.5878	0.0471017		45.8566	1.01711	0	34.5999	0	13.4348	0	0	0	1.42865	0	1.93934	1.30997	0.378173	0.0360242	100.001		81.4736	0.584037
	18009	Jörundur	Glassy		75.2806	0.281996	11.8539	3.29759	0.071435	0.066164	1.27663	4.27601	3.1146	0.025863	0.046427	0.112304	99.6729	0.815081		34.9646	18.4683	0	36.3051	0	3.96592	0	0	0	1.96234	0	2.13745	1.59958	0.537531	0.0601312	100.001		89.738	0.877805
	18009	Jörundur	Spherulite		75.4907	0.153444	11.3946	2.4828	0.085628	0.092985	0.831553	4.15006	1.46807	0.006408	0.033568	-0.03566	96.1534	0.395849		44.4045	9.01402	0	36.4863	0	4.24284	1.53995	0	0	0	0	2.74813	1.24709	0.302871	0.0154273	100.001		89.9048	0.7386
	18009	Jörundur	Glassy		75.3512	0.239121	11.8115	3.1675	0.09294	0.093185	1.23913	4.07127	3.22625	0.022157	0.04488	0.124538	99.4789	0.886759		35.7874	19.1755	0	34.6484	0	4.45161	0	0	0	1.39735	0	2.4923	1.54011	0.456881	0.0516365	100.001		89.6113	0.862672
	18009	Jörundur	Glassy		75.2254	0.269373	11.6201	3.26226	0.090809	0.122051	1.38674	3.87855	3.10868	0.009126	0.057474	0.104122	99.1509	0.8969		36.9766	18.5398	0	33.1209	0	5.1632	0	0	0	1.51074	0	2.56057	1.59159	0.516438	0.0213405	100.001		88.6373	0.838647
	18009	Jörundur	Glassy		75.9198	0.257189	11.5763	3.0308	0.103552	0.087388	1.34992	3.78103	3.37948	0.044051		0.118812	99.6483	1.00018		37.3312	20.0438	0	32.1103	0	4.65144	0	0	0	1.56982	0	2.23141	1.47052	0.490364	0.102443	100.001		89.4853	0.853282
	18009	Jörundur	Spherulite		76.4767	0.228575	11.643	3.25007	0.10499	0.094277	2.55074	3.97526	1.41378	0.034718		0.068482	99.8405	0.397973		41.6543	8.36419	0	33.6753	0	9.76138	0	0	0	2.36266	0	2.09522	1.57297	0.434717	0.0805365	100.001		83.6939	0.693097
	18009	Jörundur	Spherulite		78.7309	0.32847	11.2158	2.78584	0.028617	0.083169	3.02236	3.68448	0.125186	0.020808		0.034297	100.06	0.0380204		49.4155	0.738863	0	31.1379	0	13.6786	0	0	0	1.02156	0	1.99145	1.34508	0.623218	0.0481543	100		81.2922	0.552492
	18009	Jörundur	Spherulite		79.2653	0.305365	10.8756	3.06079	0.055904	0.070244	2.77939	3.7138	0.170128	-0.01857		0.012218	100.29	0.0512619		49.7914	1.0015	0	31.3039	0	12.455	0	0	0	1.23739	0	2.20261	1.47399	0.57787	-0.0428631	100.001		82.0968	0.578682
	18009	Jörundur	Spherulite		77.9571	0.213183	11.6175	2.83082	0.059294	0.077197	2.8235	4.08572	0.274434	0.055206		0.036093	100.03	0.0751634		46.1393	1.62023	0	34.5392	0	12.5381	0	0	0	0.966359	0	2.29802	1.36721	0.404602	0.127797	100.001		82.2987	0.604109
	18009	Jörundur	Spherulite		78.1964	0.211971	11.7531	2.37432	0.03344	0.073043	2.93734	4.26094	0.254622	-0.00346		0.032164	100.124	0.0668695		45.508	1.50203	0	35.9908	0	12.1704	0	0	0	2.11147	0	1.17804	1.14579	0.40197	-0.00800301	100		83.0008	0.61984
	18009	Jörundur	Spherulite		77.5734	0.233963	11.7062	2.92419	0.073777	0.047334	2.53218	4.19754	0.298724	0.040633		0.010178	99.6381	0.0796366		45.5462	1.77006	0	35.6136	0	12.2512	0	0	0	0.0697562	0	2.79269	1.41745	0.445656	0.0944043	100.001		82.9298	0.617492
	18009	Jörundur	Glassy		75.9986	0.198276	11.3284	2.50494	0.084189	0.025492	0.483731	3.01206	5.68843	0.043744		0.250607	99.6185	2.11332		35.2089	33.799	0	25.6259	0	0.593679	0	0	0	1.36013	0	1.71514	1.21757	0.37872	0.101912	100.001		94.6339	0.980899
	18009	Jörundur	Spherulite		78.5244	0.207628	11.0461	2.70941	0.07459	0.039497	0.60128	5.38092	1.3785	-0.01303		0.030506	99.9798	0.286674		39.6494	8.14249	0	45.5105	0	1.91514	0	0	0	1.0206	0	2.08957	1.30921	0.394251	-0.030178	100.001		93.3024	0.936432
	18009	Jörundur	Glassy		76.0369	0.224979	11.5645	2.73379	0.069774	0.069985	0.733691	2.93567	5.21549	0.043791		0.212251	99.8408	1.98804		36.4886	30.9056	0	24.9088	0	2.98259	0	0	0	0.335635	0	2.52409	1.32523	0.428568	0.101747	100.001		92.303	0.905741
	180011	Jörundur	Glassy		77.7592	0.271179	11.5139	1.76063	0.004647	-0.02274	0.152097	3.22472	5.82009	0.049076		0.035621	100.568	2.01965		35.9034	34.1894	0	26.6618	0	0	0	0.407445	0	0.387291	0	1.18375	0.641878	0.512098	0.113039	100		96.7546	1.00786		18.1287	20.0648	4.26196		9.19799	27547.1	300.619	63626.5	307.497	44702.3
	180011	Jörundur	Glassy		77.6821	0.254474	11.5431	1.86547	0.010671	0.000243	0.172107	3.21851	5.71256	0.088022		0.042938	100.59	1.98616		36.1078	33.5517	0	27.0672	0	0.177233	0	0	0	0.0889831	0	1.42774	0.896308	0.480467	0.202708	100		96.7267	0.994338		20.9514	22.1584	2.46434		5.594	31618.8	388.706	65196.2	164.063	35266.7
	180011	Jörundur	Glassy		78.3037	0.212488	11.7289	0.838732	-0.00341	-0.01854	0.092793	3.40126	5.93336	0.005684		0.025727	100.521	1.95208		35.7715	34.8786	0	27.1527	0	0	0	0.804754	0.130926	0.379814	0	0.466993	0	0.401539	0.0131011	100		97.9338	1.02459
	180011	Jörundur	Glassy		76.7855	0.270754	11.7503	1.89761	0.041133	0.001298	0.506113	3.53208	5.49697	0.034267		0.035145	100.351	1.74153		33.8847	32.3595	0	29.7215	0	0	0	0.0448509	0	2.03092	0	0.476174	0.891362	0.512377	0.0790953	100.001		95.9657	1.00085		34.5011	35.5114	2.73628		5.5009	29535.3	745.122	64512.3	175.578	34661
	180011	Jörundur	Spherulite		75.2807	0.311824	11.3772	4.98402	0.18728	0.222987	2.78936	4.39518	0.425262	0.058332		0.022446	100.055	0.108272		40.3834	2.50795	0	37.1144	0	10.0391	0	0	0	2.97338	0	3.85356	2.40451	0.591163	0.134885	100.002		80.0058	0.675963		24.6094	24.8899	2.53435		5.32947	37747.7	615.643	65394.1	138.076	10941.1
	180011	Jörundur	Glassy		78.537	0.225037	11.6701	1.04821	0.024752	-0.01647	0.433855	3.88331	4.38249	-0.00856		0.042908	100.223	1.26286		37.9958	25.8412	0	32.7867	0	1.46579	0	0	0	0.664466	0	0.333936	0.505621	0.426561	-0.0197907	100		96.6237	0.953868		29.416	29.7976	3.54856		6.26083	26356.1	572.302	60628.2	144.973	41564
	180011	Jörundur	Spherulite		79.558	0.129385	12.4524	0.685185	0.010451	-0.01513	2.49326	4.79765	0.44632	0.002453		0.048648	100.609	0.104101		44.4136	2.62208	0	40.3582	0	11.0596	0	0	0	1.10442	0	-0.137141	0.3293	0.244354	0.00565058	100		87.394	0.672597		56.989	59.4604	2.97031		3.85947	34517	838.079	64600.5	139.218	13923
	180011	Jörundur	Spherulite		79.8497	0.27394	11.7825	2.07474	0.067806	0.033784	2.19973	4.41409	0.682455	0.055745		0.025939	101.46	0.17301		45.5183	3.97297	0	36.7948	0	10.1676	0	0	0	0.19854	0	1.72071	0.988074	0.512663	0.127246	100.001		86.2861	0.678978		63.3691	61.425	2.6927		4.10528	34889.2	658.048	64468.2	165.334	10035.6
	180011	Jörundur	Spherulite		80.2144	0.186357	11.7913	1.49557	0.042158	0.018284	2.21916	4.42536	0.766566	0.041447		0.042643	101.243	0.193838		45.8701	4.47379	0	36.981	0	9.92142	0	0	0	0.606431	0	0.989248	0.714032	0.349629	0.0948452	100.001		87.3249	0.687765		69.465	69.7799	2.92173		5.70479	35952.7	635.079	64917.6	159.636	10332.5
	180011	Jörundur	Spherulite		79.3197	0.195891	11.7536	2.28069	0.049495	0.0465	1.98423	4.34814	0.865716	0.055896		0.027909	100.928	0.222797		45.1703	5.06618	0	36.4345	0	9.38651	0.188116	0	0	0	0	2.16643	1.09183	0.368515	0.128257	100.001		86.671	0.688293		60.4792	57.0156	3.04358		5.22771	35667	599.044	64956.7	138.991	10090.7
	180011	Jörundur	Spherulite		77.6507	0.344259	11.5985	3.23687	0.067165	0.085274	2.13702	4.35178	0.810828	0.025505		0.057021	100.365	0.208497		43.2914	4.77144	0	36.6684	0	9.67872	0	0	0	0.628285	0	2.69429	1.55823	0.651241	0.0588494	100.001		84.7312	0.692892		43.4182	43.3143	2.76014		7.11625	35252.1	581.404	63980.1	140.646	13153.1
	180011	Jörundur	Spherulite		72.9043	0.309221	12.649	5.25653	0.157952	0.196174	2.29561	5.10541	1.64794	0.07223		0.029114	100.623	0.3612		30.2497	9.66349	0	42.8674	0	6.67893	0	0	0	3.65143	0	3.6205	2.5216	0.582904	0.166076	100.002		82.7806	0.804991		19.9874	21.7517	2.60963		3.76022	36908.7	620.682	65323.2	131.425	10010.6
	180011	Jörundur	Glassy		75.6413	0.419457	12.3262	1.97747	0.048744	0.010924	0.577825	3.90776	4.46373	0.010284		0.033362	99.417	1.27823		34.1593	26.5227	0	33.247	0	2.81476	0.0406036	0	0	0	0	1.42992	0.961201	0.801204	0.0239595	100.001		93.929	0.913492		33.1212	32.271	2.55772		5.32013	28371.2	128.067	63627.5	121.505	44294.7
	180011	Jörundur	Spherulite		79.7679	0.092249	12.3068	0.621655	-0.00791	-0.00241	2.22439	4.76732	0.54717	0.01244		0.028621	100.358	0.128436		44.9362	3.22201	0	40.196	0	10.5282	0	0	0	0.345859	0	0.268853	0.29946	0.174623	0.0287224	99.9999		88.3542	0.68537		44.1168	45.5241	2.83587		5.72805	37377.5	703.038	70130.5	135.361	17897.8
	180011	Jörundur	Spherulite		81.4864	0.142015	11.2437	0.576945	0.012685	-0.01035	2.13023	4.31742	0.461194	-0.00225		0.02095	100.379	0.119535		49.8378	2.71501	0	36.3929	0	9.90035	0	0	0	0.579963	0	0.0327529	0.277848	0.268756	-0.00519358	100		88.9457	0.676071
	180011	Jörundur	Spherulite		74.4545	0.336447	10.753	6.14718	0.237651	0.174295	1.58461	4.18799	2.41833	0.061992		0.045664	100.402	0.646171		35.265	14.2105	0	35.2373	0	3.3808	0	0	0	3.55775	0	4.61836	2.95497	0.635543	0.142832	100.003		84.7128	0.884124		51.971	52.5237	2.68137		5.08137	36886.7	594.098	66665.1	126.974	11873
	180011	Jörundur	Spherulite		79.8	0.114944	12.211	0.659716	-0.00392	0.005431	2.35263	4.48834	0.429235	0.002548		0.013609	100.074	0.107016		46.7592	2.53433	0	37.9453	0	11.6447	0.0915457	0	0	0	0	0.482226	0.318647	0.218167	0.00589879	99.9999		87.2388	0.642709
	180011	Jörundur	Spherulite		80.2814	0.104599	12.0517	0.651881	-0.00708	-0.01257	2.60648	4.38954	0.390347	0.027163		0.016246	100.5	0.0995106		47.4699	2.29502	0	36.9537	0	11.9674	0	0	0	0.65093	0	0.0890579	0.313536	0.197696	0.0626193	99.9999		86.7187	0.634226
	180011	Jörundur	Spherulite		80.8931	0.131839	11.6865	0.606932	0.000459	-0.00418	2.23287	4.34066	0.360034	-0.00714		0.046527	100.288	0.0928165		49.1627	2.12194	0	36.6311	0	11.0944	0.079296	0	0	0	0	0.384607	0.292627	0.249787	-0.0165	100		87.9158	0.644357
	180011	Jörundur	Spherulite		80.9414	0.086131	11.9328	0.582781	0.007453	-0.00757	2.282	4.297	0.577153	0.002619		0.051748	100.754	0.150301		48.3123	3.38605	0	36.0971	0	11.2224	0.0959722	0	0	0	0	0.438126	0.2797	0.162442	0.00602468	100		87.7954	0.644732
	180011	Jörundur	Spherulite		80.2264	0.104608	11.9602	0.588051	-0.01212	-0.00508	2.29937	4.34385	0.446512	0.022323		0.006938	99.981	0.115026		48.2189	2.63866	0	36.7561	0	11.2615	0.204009	0	0	0	0	0.385913	0.284283	0.198724	0.0517248	99.9998		87.6137	0.637877
	180011	Jörundur	Glassy		77.8719	0.305246	11.7855	0.997241	0.018595	-0.01639	0.175436	3.26301	5.95583	0.034772		0.013658	100.405	2.0425		35.6091	35.045	0	27.3447	0	0	0	0.12978	0	0.578571	0	0.220451	0.414986	0.577391	0.080225	100		97.9988	1.00244		30.4134	30.3411	2.1985		5.06352	31558.6	837.254	69048.5	135.203	32348.8
	180011	Jörundur	Spherulite		80.8361	0.108687	12.0057	0.683017	0.012426	-0.00455	1.96091	4.48996	0.688139	0.007516		0.0408	100.829	0.171503		47.289	4.0336	0	37.6846	0	9.60069	0.324878	0	0	0	0	0.517829	0.327516	0.2048	0.0172743	100		89.0072	0.677263
	180011	Jörundur	Spherulite		76.7886	0.281234	11.3406	3.8992	0.100584	0.144695	2.58817	4.43436	0.433315	0.000524		0.045983	100.057	0.109348		42.5174	2.5569	0	37.4666	0	9.74574	0	0	0	2.6996	0	2.59815	1.88222	0.533473	0.00121237	100.001		82.5409	0.684597
	IDDP-1 Obsidian	IDDP-1	Glassy		73.7071	0.329805	11.9539	2.89318	0.072368	0.229217	1.47985	5.01018	2.90668	0.033187	0.069582	0.070549	98.7584	0.649204		30.4795	17.4	0	42.9448	0	1.56392	0	0	0	4.89404	0	0.589286	1.41681	0.634667	0.0778963	100.001		90.8243	0.952669		31.01	28.6934	2.3007	5.41486	4.04457	28987	1302.26	62446.8	194.099	26293.5
	IDDP-1 Obsidian	IDDP-1	Glassy		73.604	0.316302	11.8446	2.86653	0.087976	0.229063	1.44984	4.36513	2.86077	0.04239	0.06373	0.08941	97.8355	0.73337		34.1187	17.2916	0	37.7792	0	4.37436	0	0	0	2.3373	0	1.9675	1.4174	0.614596	0.100464	100.001		89.1895	0.867676		30.3292	28.7039	1.99276	3.80347	4.40278	29224.9	1326.63	62865.8	197.885	26951
	IDDP-1 Obsidian	IDDP-1	Glassy		73.844	0.334061	12.047	2.95218	0.04801	0.231456	1.47179	4.80819	2.50761	0.038834	0.063504	0.030838	98.39	0.583601		32.964	15.0615	0	41.3518	0	3.94689	0	0	0	2.78405	0	1.70531	1.45056	0.645016	0.091457	100.001		89.3773	0.881869		28.2365	28.4081	2.08517	6.46844	4.24148	28870.9	1311.22	62743.9	194.444	27409
	IDDP-1 Obsidian	IDDP-1	Glassy		73.6328	0.317202	11.8849	2.93227	0.072251	0.230715	1.49457	4.60544	2.8635	0.047865	0.063398	0.076474	98.2288	0.695766		32.7237	17.2346	0	39.6897	0	3.36091	0	0	0	3.35348	0	1.46809	1.44375	0.613726	0.112958	100.001		89.648	0.898245		26.9046	28.9964	2.12213	4.35	4.29034	29181.4	1320.16	62736.8	196.94	27788.6
	IDDP-1 Obsidian	IDDP-1	Glassy		73.4703	0.349897	11.8472	2.958	0.0869	0.221069	1.51232	4.81127	2.9056	0.053324	0.063369	0.092126	98.3622	0.675793		31.3883	17.4639	0	41.4065	0	2.18548	0	0	0	4.4132	0	0.887611	1.45441	0.676053	0.125668	100.001		90.2587	0.93353		29.2469	28.8423	2.19774	2.19931	3.89421	29196.5	1320.2	62902.9	195.55	28475.4
	IDDP-1 Obsidian	IDDP-1	Glassy		73.4704	0.342785	11.9314	2.97414	0.068302	0.248477	1.49051	4.44807	2.89283	0.044195	0.04981	0.097814	98.059	0.727761		33.2448	17.4411	0	38.3996	0	4.12848	0	0	0	2.69805	0	1.85307	1.46689	0.664368	0.104477	100.001		89.0856	0.875708		30.5695	28.3217	2.00229	3.76997	4.18962	29182.3	1311.58	62794.4	194.5	28441.8
	IDDP-1 Obsidian	IDDP-1	Glassy		73.3958	0.34077	11.9927	2.91221	0.071257	0.224845	1.54228	4.6538	2.88762	0.049673	0.064301	0.091858	98.2357	0.694336		32.092	17.3817	0	40.1111	0	3.36724	0	0	0	3.54723	0	1.29098	1.43404	0.659401	0.117238	100.001		89.5848	0.898981		29.7678	28.6544	2.03739	3.23948	4.44601	29281.6	1300.11	62743.3	197.579	28662.4
	IDDP-1 Obsidian	IDDP-1	Glassy		73.6969	0.370418	11.9444	2.97622	0.072214	0.235528	1.51718	4.93241	2.92553	0.055159	0.057806	0.089057	98.866	0.663717		30.7342	17.4928	0	42.2297	0	1.83279	0	0	0	4.68834	0	0.725874	1.45581	0.712005	0.129321	100.001		90.4568	0.944424		29.7468	28.7157	2.05706	5.02197	4.33069	29151.2	1301.06	63046.4	198.091	28920.8
	IDDP-1 Obsidian	IDDP-1	Glassy		73.5568	0.339634	11.8531	2.99321	0.093769	0.245469	1.52018	4.9437	2.8828	0.031319	0.06677	0.093204	98.6331	0.652529		30.7098	17.2837	0	42.4404	0	1.66159	0	0	0	5.00323	0	0.706191	1.46806	0.654591	0.0736253	100.001		90.4339	0.949363		29.165	28.8654	2.04024	6.81215	4.26399	29238.8	1297.17	62950.5	197.017	28721.2
	IDDP-1 Obsidian	IDDP-1	Glassy		73.791	0.338005	11.9713	2.90084	0.069444	0.226392	1.48081	5.022	2.86761	0.033213	0.058464	0.083597	98.8265	0.63897		30.6042	17.1513	0	43.0089	0	1.67371	0	0	0	4.7985	0	0.617116	1.41934	0.649885	0.07789	100.001		90.7645	0.949376		29.0286	28.7817	2.03305	8.07165	4.55718	29316.1	1302.7	63152.7	198.919	28580.9
	IDDP-1 Obsidian	IDDP-1	Glassy		73.6639	0.352501	11.8529	2.99289	0.065189	0.203409	1.51915	4.79876	2.90734	0.069787	0.069791	0.077331	98.5778	0.67796		31.6172	17.4369	0	41.2104	0	2.24836	0	0	0	4.28783	0	0.887967	1.46842	0.679625	0.164113	100.001		90.2645	0.931504		30.6694	28.9736	2.1136	5.82655	4.3224	29336.9	1299.8	63312.2	196.67	28140.7
	IDDP-1 Obsidian	IDDP-1	Glassy		73.8537	0.344871	12.0306	2.95994	0.053661	0.239123	1.5253	5.07846	2.87477	0.06436	0.053799	0.100431	99.1923	0.633444		30.2008	17.1376	0	43.3493	0	1.55444	0	0	0	4.89085	0	0.612851	1.44349	0.660904	0.150438	100.001		90.6877	0.953061		30.4618	28.2598	2.23011	5.45641	4.16543	29188.3	1292.17	62711.4	195.552	27291.6
	IDDP-1 Obsidian	IDDP-1	Glassy		73.8653	0.341836	12.0565	2.94727	0.068371	0.216641	1.52535	5.122	2.86663	0.024001	0.057198	0.087783	99.1922	0.626281		29.9751	17.0875	0	43.7172	0	1.4527	0	0	0	5.22134	0	0.398722	1.43718	0.655031	0.0560962	100.001		90.7798	0.956223		29.795	28.2097	2.0569	5.80354	4.35065	29048.2	1254.28	63318.7	191.521	24291.2
	IDDP-1 Obsidian	IDDP-1	Glassy		73.5925	0.322353	11.9103	2.85921	0.103609	0.214473	1.46786	4.73466	2.94563	0.046029	0.059354	0.099751	98.3443	0.696188		31.7886	17.7085	0	40.7566	0	2.59071	0	0	0	3.91275	0	1.10654	1.40616	0.622977	0.108501	100.001		90.2537	0.921641		29.74	28.5746	2.16231	4.13774	4.38599	29009.3	1329.59	62966.1	193.332	24486.4
	IDDP-1 Obsidian	IDDP-1	Glassy		73.833	0.349633	11.8384	2.99614	0.078017	0.233698	1.44023	4.78158	2.89389	0.051523	0.049773	0.078111	98.6302	0.677248		31.9019	17.3438	0	41.0335	0	2.32513	0	0	0	3.96584	0	1.16712	1.46896	0.673615	0.121077	100.001		90.2793	0.929028		30.0625	28.659	2.1585	3.19923	4.10123	29026.8	1340.01	63156.1	194.333	24748.7
	IDDP-1 Obsidian	IDDP-1	Glassy		73.6062	0.317354	11.8586	2.84771	0.094834	0.21803	1.55568	4.82644	2.90572	0.027681	0.056889	0.083952	98.3877	0.673696		31.3726	17.4577	0	41.5208	0	2.14666	0	0	0	4.7813	0	0.644435	1.39963	0.612934	0.0652097	100.001		90.3511	0.934748		28.8241	29.0531	2.10658	5.56663	3.7826	29071.4	1331.65	62646	196.421	25284.6
	IDDP-1 Obsidian	IDDP-1	Glassy		73.581	0.37035	11.8475	2.9271	0.046723	0.236072	1.52106	4.66312	2.89526	0.055193	0.062426	0.088759	98.3066	0.694782		32.3239	17.4148	0	40.1616	0	2.89592	0	0	0	3.81877	0	1.09913	1.4403	0.716107	0.13017	100.001		89.9002	0.911991		28.9717	28.6282	2.02029	3.48787	4.31622	28951.4	1337.69	63046.3	199.393	25806.2
	IDDP-1 Obsidian	IDDP-1	Glassy		73.7794	0.323029	11.9392	2.97463	0.052561	0.213998	1.42313	4.4709	2.91227	0.036856	0.05718	0.11457	98.2898	0.72891		33.4197	17.5199	0	38.5123	0	3.97835	0	0	0	2.57106	0	1.8238	1.46392	0.624708	0.0869369	100.001		89.4519	0.880044		28.5323	28.7176	2.0908	6.43657	4.55122	29121.7	1335.5	62808.4	197.789	26347.6
	IDDP-1 Obsidian	IDDP-1	Glassy		73.5086	0.302426	11.8891	3.00675	0.044683	0.202697	1.50356	4.67949	2.87475	0.029486	0.060558	0.089295	98.1964	0.687447		32.1888	17.3089	0	40.3433	0	3.00135	0	0	0	3.82502	0	1.19728	1.48098	0.585361	0.0696114	100.001		89.841	0.909198		28.2654	28.4914	2.15996	5.1859	4.49039	29077	1345.64	63148.7	200.182	27236.8
	IDDP-1 Obsidian	IDDP-1	Glassy		73.6042	0.390801	12.0535	2.8845	0.114313	0.230075	1.49499	4.59411	2.8526	0.031346	0.061193	0.086846	98.3846	0.694827		32.6484	17.1397	0	39.5247	0	3.9074	0	0	0	2.96412	0	1.57063	1.41781	0.75484	0.0738485	100.001		89.3128	0.883156		29.5073	28.7467	2.3324	3.79654	4.18356	28932.2	1327.76	62954.4	196.327	29446.9
	IDDP-1 Obsidian	IDDP-1	Glassy		73.21	0.384776	11.9098	2.81125	0.049694	0.221875	1.44679	4.09853	2.89468	0.046065	0.055339	0.10303	97.2393	0.790332		35.2334	17.6037	0	35.6891	0	5.71269	0	0	0	1.1792	0	2.32195	1.39858	0.752223	0.109842	100.001		88.5262	0.829184		29.936	28.4757	2.08326	2.87359	4.27171	28926.2	1335.47	63027.7	197.925	30120
	IDDP-1 Obsidian	IDDP-1	Glassy		73.7799	0.286986	11.8689	2.99495	0.074048	0.267262	1.54723	5.19282	2.90118	0.031285	0.060212	0.088591	99.1102	0.625185		29.4111	17.3088	0	44.3609	0	0.513213	0	0	0	6.07329	0	0.248314	1.46173	0.550413	0.0731855	100.001		91.0808	0.984304		29.2045	29.0155	2.2052	5.11975	3.93853	28821.9	1217.55	62354.1	194.425	31042
	IDDP-1 Obsidian	IDDP-1	Glassy		73.6778	0.310732	11.8788	2.96234	0.049632	0.224246	1.39162	4.68022	2.9441	0.027674	0.065191	0.080424	98.2848	0.703921		32.214	17.7076	0	40.3068	0	2.75776	0	0	0	3.53993	0	1.35084	1.45756	0.6008	0.0652644	100.001		90.2285	0.916407		29.5293	28.468	2.10579	3.72541	4.04886	29074.3	1228.61	62614.9	195.913	31467.7
	IDDP-1 Obsidian	IDDP-1	Glassy		73.4289	0.316248	11.9234	2.89983	0.075243	0.217198	1.45629	4.6559	2.85199	0.049774	0.05197	0.092092	98.0346	0.685459		32.4268	17.2017	0	40.2097	0	3.27878	0	0	0	3.26273	0	1.45957	1.4308	0.613178	0.117712	100.001		89.8382	0.901262		31.2599	28.5302	2.16686	7.38852	4.16973	28863.9	1229.48	62425.9	197.329	31862
	IDDP-1 Obsidian	IDDP-1	Glassy		73.6454	0.328619	11.8553	2.93618	0.0782	0.223645	1.49006	4.74242	2.8401	0.05162	0.058771	0.08846	98.3392	0.670148		32.1409	17.0746	0	40.8244	0	2.71975	0	0	0	3.863	0	1.17755	1.44405	0.635103	0.121683	100.001		90.0399	0.917359		28.6938	28.6195	2.14877	2.83059	4.37771	28758.9	1228.9	62545.9	199.09	31946.6
	IDDP-1 Obsidian	IDDP-1	Glassy		73.7425	0.367246	11.9524	2.92191	0.081009	0.219649	1.49253	4.57046	2.89214	0.064427	0.06552	0.079443	98.4791	0.708104		32.8786	17.3676	0	39.2992	0	3.61409	0	0	0	3.01723	0	1.52826	1.4354	0.708946	0.151699	100.001		89.5454	0.890952		28.6705	28.8984	2.16357	4.63252	4.14197	29071.8	1244.37	63421.3	196.25	32253.9
	IDDP-1 Obsidian	IDDP-1	Glassy		73.6643	0.342441	11.9043	2.772	0.04115	0.205113	1.42039	4.61096	2.88655	0.046168	0.063122	0.068632	98.0305	0.700527		32.9456	17.4076	0	39.8158	0	3.32681	0	0	0	3.08068	0	1.2835	1.36753	0.663867	0.109168	100.001		90.169	0.89964		29.4157	28.6757	2.21725	4.86919	4.05686	29159.1	1247.53	62625.7	197.359	32045.2
	IDDP-1 Obsidian	IDDP-1	Glassy		73.5911	0.363626	11.9525	2.83546	0.083134	0.199213	1.48589	4.47267	2.88739	0.046117	0.065868	0.097725	98.0706	0.722397		33.4019	17.4081	0	38.6115	0	4.0909	0	0	0	2.70921	0	1.56733	1.39847	0.704751	0.109019	100.001		89.4214	0.877055		29.7624	28.4321	2.19192	4.37002	4.1316	28910.8	1221.92	62570.7	296.423	31346
	IDDP-1 Obsidian	IDDP-1	Glassy		73.9148	0.366491	11.8621	2.90335	0.065454	0.209219	1.41338	4.59255	2.86639	0.040612	0.056295	0.07804	98.3704	0.698423		33.1955	17.2253	0	39.5175	0	3.34262	0	0	0	3.05002	0	1.43886	1.4273	0.707996	0.0956934	100.001		89.9384	0.898448		27.9677	28.3058	2.07831	4.96481	4.01049	28695.3	1213.23	62468.6	197.54	30375.1
	IDDP-1 Obsidian	IDDP-1	Glassy		73.8072	0.346999	11.8625	2.89973	0.066411	0.231353	1.49258	4.69983	2.89919	0.033223	0.060283	0.111599	98.509	0.69029		32.2719	17.4039	0	40.3977	0	2.75259	0	0	0	3.93584	0	1.0671	1.42401	0.669629	0.0781997	100.001		90.0735	0.916287		28.1211	28.5862	2.08088	5.44895	4.20143	28847.8	1305.49	62671.6	199.486	29264.9
	IDDP-1 Obsidian	IDDP-1	Glassy		73.9991	0.348338	11.8754	2.85158	0.065552	0.205447	1.46862	4.93413	2.91789	0.038768	0.065862	0.08688	98.8593	0.661753		31.2269	17.4516	0	42.2553	0	1.65773	0	0	0	4.73456	0	0.518918	1.3952	0.669735	0.090915	100.001		90.9338	0.949453		29.0796	28.8904	2.12828	2.7224	3.96944	29061.5	1311.53	63171.3	200.985	28133.6
	IDDP-1 Obsidian	IDDP-1	Glassy		73.6999	0.335151	11.8717	2.93838	0.097533	0.213135	1.46433	4.09333	2.87654	0.042399	0.058406	0.081096	97.7733	0.786377		35.4889	17.3926	0	35.4384	0	5.6521	0	0	0	1.29931	0	2.52463	1.4534	0.651432	0.100518	100.001		88.3199	0.82947		28.6751	28.7074	2.14466	6.7291	4.05594	28704.9	1300.86	62672.8	198.48	23652.1
	IDDP-1 Obsidian	IDDP-1	Glassy		73.7274	0.327426	11.8308	2.83891	0.035039	0.216906	1.42665	4.47841	2.95473	0.046091	0.066742	0.069539	98.0108	0.738297		33.4284	17.8204	0	38.6747	0	3.52415	0	0	0	2.93672	0	1.47168	1.40067	0.634815	0.108996	100		89.9234	0.893036		29.3208	28.1345	2.18643	7.32435	4.40501	28933.6	1309.19	62517.2	199.94	22711.5
	IDDP-1 Obsidian	IDDP-1	Glassy		73.4822	0.340855	11.8635	2.85391	0.06509	0.224275	1.50917	4.10941	2.9084	0.040587	0.052436	0.094369	97.568	0.791976		35.1765	17.6281	0	35.6644	0	5.4724	0	0	0	1.67465	0	2.20916	1.41506	0.664135	0.0964571	100.001		88.469	0.83518		27.8521	28.4459	2.24604	5.52946	4.11071	28770	1303.8	62668	197.743	21997.5
	IDDP-1 Obsidian	IDDP-1	Glassy		73.3678	0.39398	11.8822	2.92572	0.069919	0.226367	1.48363	3.86911	2.87497	0.038755	0.058917	0.061427	97.2341	0.831495		36.4752	17.4725	0	33.6696	0	6.75051	0	0	0	0.483433	0	2.83303	1.45459	0.769719	0.092352	100.001		87.6173	0.797552
	IDDP-1 Obsidian	IDDP-1	Glassy		73.6142	0.355843	11.8019	2.93916	0.080615	0.245748	1.51429	4.39777	2.9114	0.07369	0.061642	0.075124	98.0856	0.74081		33.6865	17.5491	0	37.9567	0	3.94147	0	0	0	2.79224	0	1.7621	1.44931	0.689519	0.174163	100.001		89.1923	0.880009		30.5225	28.1636	2.07584	2.76244	4.02423	28980.6	1302.91	62355.4	199.79	21052.7
	IDDP-1 Obsidian	IDDP-1	Glassy		73.654	0.34625	11.8373	2.96149	0.064266	0.220143	1.53575	5.46383	2.84013	0.055316	0.06076	0.06262	99.0788	0.581672		28.3503	16.939	0	45.4923	0	0	0	1.02924	0	6.3633	0	0.104446	0.929075	0.663857	0.129359	100.001		90.7816	1.01901		28.8067	28.2693	2.08068	3.74119	4.4184	28776.9	1303.06	62667.2	199.533	20638.4
	IDDP-1 Obsidian	IDDP-1	Glassy		73.5682	0.336956	11.8818	2.97988	0.068125	0.23141	1.46949	4.68882	2.86406	0.031404	0.063254	0.091393	98.2586	0.683527		32.2322	17.2309	0	40.3918	0	2.9682	0	0	0	3.67613	0	1.30937	1.46659	0.651679	0.0740808	100.001		89.8548	0.910075		29.9888	28.1266	2.09756	0.545155	4.1956	28753.2	1287.98	62150.1	199.626	20345.6
	IDDP-1 Obsidian	IDDP-1	Glassy		73.6879	0.289696	11.9832	2.97088	0.085674	0.228086	1.47749	4.44634	2.90441	0.044305	0.060781	0.087133	98.2874	0.730958		33.3274	17.4741	0	38.3039	0	4.23678	0	0	0	2.5414	0	1.99064	1.4622	0.560292	0.104516	100.001		89.1053	0.872731		29.9635	28.4368	2.27603	5.80282	4.43893	28777.9	1273.96	62337.2	200.906	20263.9
	IDDP-1 Obsidian	IDDP-1	Glassy		73.4442	0.359811	11.9905	2.83371	0.049632	0.229957	1.50745	4.69358	2.93857	0.049831	0.069101	0.096905	98.2743	0.700598		31.8735	17.6841	0	40.4442	0	3.02523	0	0	0	3.68124	0	1.08359	1.39504	0.696078	0.117583	100.001		90.0019	0.909203		30.1157	28.2993	2.12744	0.441791	3.90384	28959	1278.01	62657.2	199.368	20229.2
	IDDP-1 Obsidian	IDDP-1	Glassy		73.4618	0.373747	11.9228	2.92292	0.064171	0.221676	1.4196	4.35909	2.92861	0.042465	0.058616	0.087023	97.8522	0.751801		33.7996	17.6922	0	37.7068	0	4.41305	0	0	0	2.16729	0	1.95098	1.44451	0.725828	0.100588	100.001		89.1986	0.867311		30.0061	28.6099	2.01639	4.56569	4.24539	28890.6	1295.26	62661.4	200.573	20269
	IDDP-1 Obsidian	IDDP-1	Glassy		73.6145	0.341676	11.8727	2.94334	0.079727	0.22818	1.50686	4.79063	2.86132	0.04794	0.061344	0.05552	98.4075	0.668361		31.7365	17.1854	0	41.1994	0	2.48172	0	0	0	4.1555	0	1.02381	1.44617	0.659696	0.112898	100.001		90.1213	0.924629		29.0265	29.0344	2.02451	2.92225	4.10883	28975.3	1294.94	62576.6	198.57	20326.8
	IDDP-1 Obsidian	IDDP-1	Glassy		73.5776	0.371209	11.8102	2.97227	0.053267	0.237539	1.46191	4.7045	2.91638	0.049765	0.050851	0.062287	98.2668	0.693694		32.0943	17.5395	0	40.5127	0	2.53944	0	0	0	3.9007	0	1.11671	1.46233	0.717675	0.117353	100.001		90.1465	0.922571		30.8549	28.4195	2.1016	4.27662	4.34467	28690.2	1289.29	62536.2	199.283	20417.6
	IDDP-1 Obsidian	IDDP-1	Glassy		73.8247	0.305251	11.891	2.88256	0.092624	0.241412	1.54151	5.72295	2.92602	0.042411	0.053937	0.116663	99.6438	0.57213		26.9215	17.3655	0	45.0659	0	0	0	2.79235	0.0925801	6.44158	0	0.640778	0	0.582374	0.0986924	100.001		89.4454	1.05808		28.0443	28.4257	2.07878	6.72326	4.06948	28799.2	1284.84	62319.9	196.439	21011.2
	IDDP-1 Obsidian	IDDP-1	Glassy		73.4252	0.335274	11.8899	3.00034	0.069833	0.22	1.48631	4.23756	2.88002	0.047969	0.057022	0.072964	97.7236	0.760531		34.452	17.4204	0	36.7013	0	5.03193	0	0	0	1.90324	0	2.24171	1.48463	0.651924	0.113768	100.001		88.5737	0.848473		28.3364	28.7246	2.01731	1.38054	4.3664	28860.9	1286.15	62535	200.266	21558.6
	IDDP-1 Obsidian	IDDP-1	Glassy		73.511	0.33073	11.8496	2.87171	0.071037	0.212888	1.47734	4.42194	2.85712	0.044347	0.052134	0.072575	97.7727	0.723024		33.778	17.2728	0	38.2782	0	4.1393	0	0	0	2.65474	0	1.70971	1.42023	0.642753	0.105122	100.001		89.3291	0.874863		30.2543	28.6882	2.04786	2.92342	4.2301	28749.9	1277.58	62464.1	196.495	21726.2
	IDDP-1 Obsidian	IDDP-1	Glassy		73.6777	0.325202	11.897	2.99763	0.073847	0.234289	1.47938	4.91589	2.8519	0.04244	0.050551	0.071721	98.6178	0.649187		31.113	17.0923	0	42.1865	0	2.00165	0	0	0	4.46977	0	0.941765	1.4697	0.62655	0.0997328	100.001		90.3918	0.939203		30.706	28.7597	2.24993	5.24316	4.08428	28777.4	1318.01	62486.4	200.607	22244.3
	IDDP-1 Obsidian	IDDP-1	Glassy		73.8751	0.295072	11.9624	2.86927	0.08187	0.257496	1.51597	4.6763	2.87336	0.038819	0.061386	0.084756	98.6018	0.687583		32.3501	17.2304	0	40.1523	0	3.21084	0	0	0	3.59598	0	1.39378	1.40754	0.568811	0.0912735	100.001		89.7328	0.903062		29.4582	28.6633	2.08772	9.02974	4.31095	28955.1	1325.06	63016.2	199.992	22809.9
	IDDP-1 Obsidian	IDDP-1	Glassy		73.6824	0.365139	12.0397	3.04414	0.050364	0.234669	1.47829	4.65616	2.86222	0.046143	0.057029	0.067865	98.5703	0.68788		32.322	17.1602	0	39.9715	0	3.5493	0	0	0	3.1036	0	1.58875	1.49303	0.703741	0.108473	100.001		89.4538	0.893511		30.3562	28.3231	2.16311	3.89811	4.15238	28905.8	1313.91	62474.5	201.875	23134.8
	IDDP-1 Obsidian	IDDP-1	Glassy		73.7173	0.359107	12.0278	2.96129	0.067995	0.229118	1.48919	4.34729	2.86827	0.049859	0.055192	0.079549	98.2557	0.73831		34.0036	17.2568	0	37.451	0	4.92207	0	0	0	1.96359	0	2.13418	1.45749	0.694545	0.11762	100.001		88.7114	0.852695		30.5384	27.9508	2.13533	5.40778	4.4314	28841.6	1316.21	62785.9	201.341	23557.5
	IDDP-1 Obsidian	IDDP-1	Glassy		73.6528	0.39062	11.942	2.98183	0.081617	0.228472	1.5583	4.8456	2.86337	0.040566	0.0533	0.075813	98.7322	0.661252		31.3119	17.1455	0	41.5456	0	2.40963	0	0	0	4.46335	0	0.817299	1.46063	0.751906	0.0952427	100.001		90.003	0.927021		28.6429	28.2248	2.11853	7.99405	4.52662	28740.8	1321.61	62425.6	203.27	24102.5
	IDDP-1 Obsidian	IDDP-1	Glassy		73.6166	0.296709	11.9357	2.88929	0.099308	0.239231	1.51608	4.76935	2.93066	0.053515	0.055783	0.061968	98.4728	0.687612		31.5177	17.5916	0	40.9923	0	2.54389	0	0	0	4.10373	0	1.13488	1.41878	0.572539	0.125954	100.001		90.1015	0.923103		29.9507	28.0081	1.90541	0.230361	4.26867	28733.1	1311.47	62601.6	198.285	24425.2
	IDDP-1 Obsidian	IDDP-1	Glassy		74.2876	0.352651	11.7009	3.02973	0.062761	0.210797	1.47012	3.84711	2.96261	0.039458		0.09991	98.0636	0.861742		37.0005	17.8519	0	33.1932	0	6.02537	0	0	0	0.996902	0	2.66322	1.49348	0.68311	0.0932268	100.001		88.0455	0.814924		29.0202	28.4842	1.92967	4.72649	4.01282	28785.6	1318.81	62185	195.033	24915.3
	IDDP-1 Obsidian	IDDP-1	Glassy		73.9494	0.299509	11.6084	2.85675	0.065101	0.232563	1.50087	3.86051	2.92417	0.015163		0.0883	97.4007	0.847608		36.9543	17.7391	0	33.5335	0	5.86171	0	0	0	1.45402	0	2.42043	1.41771	0.584084	0.036067	100.001		88.2268	0.819732		30.1541	28.7923	2.19907	0.831551	3.71014	29374.9	1337.23	63369.4	201.526	25533.8
	IDDP-1 Obsidian	IDDP-1	Glassy		74.0095	0.334542	11.5937	2.8904	0.093603	0.222332	1.56132	3.73714	2.98146	0.019982		0.076721	97.5207	0.892744		37.3428	18.0621	0	32.4177	0	6.20687	0	0	0	1.38637	0	2.45399	1.43245	0.651515	0.047465	100.001		87.8226	0.808615		29.3546	28.5788	2.0921	3.72276	4.46296	29180.9	1327.83	63213.9	201.035	25764.4
	IDDP-1 Obsidian	IDDP-1	Glassy		74.2087	0.334913	11.7518	2.85054	0.073511	0.224276	1.43972	3.87481	2.89431	0.034858		0.089755	97.7772	0.835857		37.1488	17.4907	0	33.5287	0	6.26393	0	0	0	0.698849	0	2.72761	1.4092	0.650623	0.0825962	100.001		88.1682	0.808981
	IDDP-1 Obsidian	IDDP-1	Glassy		74.11	0.31415	11.5801	2.88772	0.050817	0.201798	1.48812	3.76277	2.98248	0.049426		0.075127	97.5025	0.886967		37.5069	18.0713	0	32.6456	0	6.04883	0	0	0	1.03268	0	2.53466	1.43137	0.611907	0.117426	100.001		88.2238	0.813301
	IDDP-1 Obsidian	IDDP-1	Glassy		73.9366	0.293392	11.5953	2.86205	0.060944	0.224349	1.45918	3.71288	3.05278	0.098239		0.06626	97.3619	0.920072		37.4441	18.5225	0	32.2566	0	6.1164	0	0	0	0.569187	0	2.86556	1.42058	0.572252	0.233713	100.001		88.2231	0.811719
	IDDP-1 Obsidian	IDDP-1	Glassy		73.8532	0.359289	11.715	2.90002	0.040529	0.217311	1.48175	3.80885	2.89245	0.083609		0.088465	97.4404	0.849786		37.3268	17.5393	0	33.0708	0	6.4918	0	0	0	0.424924	0	2.80917	1.43857	0.700368	0.198791	100.001		87.9369	0.802088
	IDDP-1 Obsidian	IDDP-1	Glassy		73.9328	0.318334	11.6375	2.76713	0.055035	0.2258	1.4667	3.82361	2.9133	0.025043		0.08737	97.2526	0.852607		37.3242	17.7005	0	33.2642	0	6.15571	0	0	0	1.00075	0	2.49862	1.37535	0.621754	0.0596598	100.001		88.2889	0.811455
	IDDP-1 Obsidian	IDDP-1	Glassy		74.0948	0.295379	11.6729	2.98339	0.072093	0.206421	1.51065	3.74096	2.96242	0.0689		0.100598	97.7086	0.886137		37.4569	17.916	0	32.3953	0	6.45743	0	0	0	0.653049	0	2.90852	1.47601	0.574263	0.163384	100.001		87.7683	0.801901
	IDDP-1 Obsidian	IDDP-1	Glassy		68.3771	0.209666	16.6964	2.1027	0.043924	0.145719	4.17986	4.43152	2.02361	0.043989		0.054485	98.309	0.510989		25.5556	12.1615	0	38.1345	0	20.0246	0	0	0	0.670365	0	1.91158	1.03377	0.405065	0.103658	100.001		75.8516	0.567809
	IDDP-1 Obsidian	IDDP-1	Glassy		74.0556	0.386166	11.6389	2.87776	0.032306	0.208999	1.5727	3.90768	2.93285	0.083555		0.079277	97.7759	0.839863		36.7781	17.7218	0	33.8096	0	5.68103	0	0	0	1.50571	0	2.13361	1.42251	0.750114	0.197964	100		88.3095	0.825058
	IDDP-1 Obsidian	IDDP-1	Glassy		74.0166	0.351019	11.6157	2.88908	0.07826	0.213784	1.47014	3.7753	2.94479	0.049366		0.092713	97.4968	0.872851		37.4648	17.8472	0	32.7621	0	6.20638	0	0	0	0.817264	0	2.66963	1.43239	0.683884	0.117311	100.001		88.0742	0.809071
	IDDP-1 Obsidian	IDDP-1	Glassy		74.1466	0.324781	11.6151	2.98058	0.085583	0.20834	1.53613	3.81679	3.06193	0.108145		0.081017	97.9651	0.897706		36.778	18.4657	0	32.9589	0	5.63099	0	0	0	1.23764	0	2.574	1.47047	0.629646	0.255725	100.001		88.2027	0.825905
	IDDP-1 Obsidian	IDDP-1	Glassy		74.2262	0.319256	11.704	2.85515	0.041037	0.217799	1.52313	3.77234	2.8886	0.08897		0.089832	97.7263	0.856868		37.7521	17.4652	0	32.659	0	6.6216	0	0	0	0.44593	0	2.81299	1.41222	0.620529	0.210924	100.001		87.8763	0.797354
	IDDP-1 Obsidian	IDDP-1	Glassy		74.2014	0.345226	11.5361	2.88486	0.085582	0.226766	1.44939	3.69864	2.97136	0.010337		0.08622	97.4959	0.898981		37.9321	18.0072	0	32.0951	0	6.25571	0	0	0	0.908272	0	2.67537	1.43022	0.67256	0.0245631	100.001		88.0344	0.806214
	IDDP-1 Obsidian	IDDP-1	Glassy		74.0572	0.328546	11.6559	2.91887	0.093598	0.235053	1.53861	3.80215	2.9941	0.054254		0.078802	97.7571	0.8812		36.9377	18.095	0	32.9023	0	6.0289	0	0	0	1.2249	0	2.6025	1.44308	0.638299	0.128564	100.001		87.935	0.814649
	IDDP-1 Obsidian	IDDP-1	Glassy		74.2541	0.32077	11.6436	2.80979	0.056112	0.186818	1.45023	3.89351	3.01276	0.069142		0.085843	97.7826	0.865886		36.8968	18.205	0	33.6877	0	5.51797	0	0	0	1.19629	0	2.32108	1.38894	0.623097	0.163819	100.001		88.7895	0.830151
	IDDP-1 Obsidian	IDDP-1	Glassy		74.3934	0.3432	11.7055	2.8986	0.076398	0.214758	1.54325	3.89828	2.9051	0.06905		0.102091	98.1496	0.833922		37.0089	17.4912	0	33.6074	0	5.97232	0	0	0	1.18634	0	2.4799	1.42768	0.664265	0.163011	100.001		88.1075	0.816477
	IDDP-1 Obsidian	IDDP-1	Glassy		73.9355	0.347527	11.5412	2.76822	0.063207	0.201926	1.45731	3.59137	2.96712	0.078922		0.084647	97.0369	0.924512		38.5907	18.067	0	31.3124	0	6.80883	0	0	0	0.0948086	0	2.87951	1.37891	0.680261	0.188428	100.001		87.9701	0.790171
	IDDP-1 Obsidian	IDDP-1	Glassy		73.8103	0.291626	11.5389	2.86704	0.085506	0.200157	1.5446	3.80804	3.00651	0.024968		0.089533	97.2671	0.883484		36.8829	18.2638	0	33.1234	0	5.66699	0	0	0	1.77442	0	2.2358	1.42478	0.569497	0.0594715	100.001		88.2702	0.824913
					73.6841	0.336141	11.9045	2.90281	0.0696033	0.222242	1.52783	4.44239	2.89136	0.0475715
	IDDP-1 Crystal-rich	IDDP-1	Glassy		75.2542	0.212699	11.3352	1.80388	0.089334	0.048104	0.438304	3.58691	5.28157	-0.02422		0.262437	98.2884	1.64771		33.6711	31.8184	0	29.4622	0	0	0	1.30314	0	2.10102	0	1.05468	0.235891	0.411923	-0.0572118	100.001		94.9517	1.02489		58.5941	57.9201	7.88515		3.88498	26401.5	312.131	61805.9	40.8052	43555.8
	IDDP-1 Crystal-rich	IDDP-1	Glassy		75.3253	0.202476	11.3208	1.77685	0.069969	0.048441	0.498988	3.77679	5.29382	0.000174		0.244528	98.5581	1.5685		33.2529	31.7993	0	29.2317	0	0	0	1.74213	0.296799	2.22272	0	1.06402	0	0.390982	0.00040982	100.001		94.5807	1.05495
	IDDP-1 Crystal-rich	IDDP-1	Glassy		76.0676	0.171403	11.2722	1.81714	0.081142	0.045296	0.492335	3.50858	5.18952	0.024553		0.271847	98.9417	1.65513		34.9794	31.0599	0	29.4608	0	0	0	0.535131	0	2.04172	0	0.915236	0.621501	0.329782	0.0576199	100.001		95.5001	1.01034		61.6405	60.7181	8.82844		4.64774	27954.6	312.415	63182.3	44.7495	44320.1
	IDDP-1 Crystal-rich	IDDP-1	Glassy		75.9536	0.167142	11.4303	1.83875	0.089173	0.058385	0.470864	3.57364	5.26777	0.039084		0.246602	99.1354	1.6495		34.1256	31.4582	0	29.7769	0	0	0	0.687911	0	1.85364	0	1.13293	0.553511	0.320869	0.0915171	100.001		95.3608	1.01314		57.6297	56.4753	7.83151		5.18165	27309.3	315.523	63631.8	45.1948	44131.4
	IDDP-1 Crystal-rich	IDDP-1	Glassy		75.658	0.179643	11.3791	1.83155	0.071949	0.047798	0.4816	3.92475	5.16376	0.000191		0.257128	98.9954	1.47228		33.1585	30.8841	0	30.1419	0	0	0	1.78801	0.33512	2.13702	0	1.21047	0	0.345394	0.000447917	100.001		94.5196	1.05857		57.0722	55.439	8.56941		4.20731	27030.6	325.84	64337	36.2053	44280.4
	IDDP-1 Crystal-rich	IDDP-1	Glassy		75.4713	0.239542	11.2837	1.79494	0.06784	0.044168	0.513606	3.62056	5.20802	0.014781		0.273414	98.5318	1.60966		33.9391	31.3012	0	29.5397	0	0	0	1.42564	0	2.20381	0	0.92582	0.168002	0.462813	0.0348328	100.001		94.78	1.02741		54.9268	54.2746	8.40695		3.94537	25808.9	314.886	60983	161.71	42832.7
	IDDP-1 Crystal-rich	IDDP-1	Glassy		75.5866	0.196371	11.3084	1.7291	0.052623	0.051882	0.436449	3.67758	5.34968	-0.0144		0.256284	98.6305	1.62781		33.6959	32.1155	0	28.8334	0	0	0	1.69429	0.199107	2.02637	0	1.09102	0	0.378966	-0.0338958	100.001		94.8439	1.04702		56.5585	56.0977	8.51399		4.74355	26118.5	306.639	62037.8	75.7501	43867.6
	IDDP-1 Crystal-rich	IDDP-1	Glassy		75.9007	0.198178	11.3244	1.84447	0.106554	0.042569	0.478526	3.54791	5.31481	-0.00474		0.248403	99.0017	1.6763		34.1154	31.7825	0	29.0014	0	0	0	1.21384	0	2.1529	0	1.07152	0.293947	0.380971	-0.0111141	100.001		94.8993	1.02338
	IDDP-1 Crystal-rich	IDDP-1	Glassy		75.9933	0.243773	11.3182	1.78272	0.072012	0.030501	0.470204	3.46518	5.14698	-0.00463		0.256898	98.7751	1.66213		35.3655	30.853	0	29.7423	0	0.129646	0	0	0	2.00614	0	0.571335	0.874203	0.469749	-0.0108823	100.001		95.9607	0.995862
	IDDP-1 Crystal-rich	IDDP-1	Glassy		75.9022	0.214828	11.3874	1.73907	0.052541	0.053872	0.462694	3.59467	5.25642	-0.0144		0.241403	98.8907	1.63632		34.1699	31.4676	0	29.6907	0	0	0	0.988952	0	2.13392	0	0.813951	0.356025	0.413428	-0.0338012	100.001		95.3282	1.01892
	IDDP-1 Crystal-rich	IDDP-1	Glassy		75.6497	0.186057	11.287	1.792	0.087374	0.05579	0.520315	3.54743	5.13884	0.019747		0.248588	98.5328	1.62102		34.6202	30.8774	0	29.9408	0	0	0	0.510764	0	2.19763	0	0.823583	0.624851	0.359382	0.0465235	100.001		95.4384	1.00982
	IDDP-1 Crystal-rich	IDDP-1	Glassy		75.5431	0.144684	11.1952	1.89559	0.088227	0.045193	0.497067	3.91007	5.42513	-0.02422		0.249224	98.9692	1.55261		33.2911	32.4526	0	27.7163	0	0	0	1.85083	0.855096	2.35112	0	1.26262	0	0.278225	-0.056808	100.001		94.3152	1.09907
	IDDP-1 Crystal-rich	IDDP-1	Glassy		75.3776	0.128096	11.2294	1.88798	0.092268	0.047662	0.49039	3.44558	5.21486	-0.00469		0.254331	98.1635	1.69363		34.6811	31.4531	0	29.3201	0	0	0	0.38475	0	2.22132	0	0.964879	0.738709	0.248366	-0.0110915	100.001		95.4543	1.00741
	IDDP-1 Crystal-rich	IDDP-1	Glassy		75.8687	0.102944	11.4038	2.15946	0.08469	0.049074	0.510505	3.62046	5.04891	0.009814		0.264585	99.123	1.56053		34.2738	30.1572	0	30.8767	0	0	0	0.0771979	0	2.20568	0	1.17346	1.01648	0.197665	0.0229845	100.001		95.3076	1.00148
	IDDP-1 Crystal-rich	IDDP-1	Glassy		74.9541	0.179522	11.1976	1.74244	0.073754	0.045155	0.514204	3.66574	5.2	0.024456		0.242091	97.8391	1.58737		33.6967	31.4653	0	29.3325	0	0	0	1.72095	0.110555	2.16506	0	1.10265	0	0.349206	0.0580243	100.001		94.6051	1.04118
	IDDP-1 Crystal-rich	IDDP-1	Glassy		75.2642	0.17534	11.3433	1.77151	0.095132	0.063039	0.50139	3.52377	5.22123	0.02931		0.239717	98.228	1.65807		34.1651	31.4674	0	29.859	0	0	0	0.484374	0	2.06093	0	0.924939	0.630641	0.339707	0.0692627	100.001		95.4914	1.00924
	IDDP-1 Crystal-rich	IDDP-1	Glassy		75.6083	0.208221	11.3614	1.83168	0.110323	0.047252	0.527709	3.57007	5.23729	-0.0048		0.24846	98.746	1.6416		33.9769	31.4004	0	29.7078	0	0	0	0.828734	0	2.37456	0	0.839915	0.483033	0.401318	-0.0112841	100.001		95.0852	1.01587
	IDDP-1 Crystal-rich	IDDP-1	Glassy		76.0842	0.194093	11.351	1.72761	0.101429	0.04501	0.491105	3.44419	5.2045	0.034284		0.243163	98.9205	1.69094		35.2725	31.148	0	29.515	0	0.143453	0	0	0	1.85027	0	0.772335	0.845828	0.37342	0.0804524	100.001		95.9356	0.995427
	IDDP-1 Crystal-rich	IDDP-1	Glassy		75.8392	0.247559	11.4511	1.80414	0.077734	0.064193	0.466492	3.50796	5.35672	-0.0145		0.259874	99.0605	1.70876		34.07	32.0183	0	29.4112	0	0	0	0.539254	0	2.14268	0	0.766046	0.611904	0.475678	-0.0339831	100.001		95.4994	1.01027
	IDDP-1 Crystal-rich b	IDDP-1	Glassy		76.1869	0.194447	11.4819	1.82849	0.084777	0.048073	0.504229	3.51502	5.18512	0.010039		0.233954	99.2729	1.6507		34.7987	30.9178	0	30.0111	0	0.240276	0	0	0	1.9561	0	0.789034	0.891922	0.372723	0.0234712	100.001		95.7276	0.992399		56.5865	55.1079	7.6199		5.12803	26781.8	327.366	62749.9	35.9541	44656
	IDDP-1 Crystal-rich b	IDDP-1	Glassy		75.9352	0.21101	11.4209	1.81214	0.088936	0.05711	0.463945	3.56892	5.14895	0.010068		0.289189	99.0063	1.61443		34.5929	30.8023	0	30.4496	0	0	0	0.106655	0	1.99269	0	0.794157	0.833377	0.405792	0.0236159	100.001		95.8449	1.00204		54.082	55.406	7.68831		4.30449	26834.1	330.072	62638.9	41.4657	44627.5
	IDDP-1 Crystal-rich b	IDDP-1	Glassy		75.9292	0.192312	11.3422	1.83398	0.080523	0.06365	0.453302	3.50245	5.42716	0.019679		0.22815	99.0726	1.73396		34.0159	32.4246	0	28.435	0	0	0	1.34568	0	1.88932	0	1.25317	0.221915	0.369355	0.0461	100.001		94.8755	1.0259
	IDDP-1 Crystal-rich b	IDDP-1	Glassy		75.9502	0.163493	11.3646	1.89525	0.096988	0.062931	0.48522	3.46421	5.20045	0.029524		0.244937	98.9578	1.67986		34.9039	31.1109	0	29.6742	0	0.102096	0	0	0	1.88333	0	1.01563	0.927518	0.314417	0.0692536	100.001		95.689	0.996748
	IDDP-1 Crystal-rich b	IDDP-1	Glassy		75.9249	0.21531	11.4261	1.79157	0.081856	0.045074	0.471709	3.6448	5.21347	0.005218		0.251915	99.0719	1.60063		33.9854	31.1561	0	30.082	0	0	0	0.974754	0	2.06043	0	0.929286	0.387321	0.413633	0.0122269	100.001		95.2234	1.01862
	IDDP-1 Crystal-rich b	IDDP-1	Glassy		75.9695	0.128721	11.3285	1.77873	0.068657	0.050468	0.456201	3.61414	5.30165	0.010137		0.247257	98.954	1.64151		33.9607	31.7195	0	29.1113	0	0	0	1.63013	0	1.96575	0	1.28857	0.0535782	0.247571	0.0237805	100.001		94.7915	1.03136
	IDDP-1 Crystal-rich b	IDDP-1	Glassy		75.9585	0.18011	11.3166	1.81344	0.099133	0.049475	0.438628	3.58878	5.21181	0.014951		0.237785	98.9091	1.6251		34.4073	31.1928	0	29.566	0	0	0	1.04757	0	1.85935	0	1.18383	0.362847	0.346529	0.0350858	100.001		95.1661	1.02017
	IDDP-1 Crystal-rich b	IDDP-1	Glassy		75.7873	0.142894	11.4047	1.82758	0.057072	0.053227	0.467313	3.52126	5.41913	0.039204		0.259147	98.9788	1.72214		33.8255	32.4176	0	28.8417	0	0	0	1.16276	0	1.84302	0	1.23184	0.311595	0.27479	0.0919555	100.001		95.0848	1.02223
	IDDP-1 Crystal-rich b	IDDP-1	Glassy		75.539	0.186418	11.2611	1.75907	0.058315	0.053888	0.424997	3.5186	5.20523	0.02474		0.241764	98.2731	1.65542		34.6942	31.3573	0	29.5058	0	0	0	0.744593	0	1.74955	0	1.03628	0.493711	0.361012	0.0584378	100.001		95.5572	1.01431
	IDDP-1 Crystal-rich b	IDDP-1	Glassy		75.5079	0.169887	11.3056	1.77191	0.064326	0.036801	0.483569	3.49036	5.41975	0.029507		0.257715	98.5373	1.73759		33.9368	32.567	0	28.4495	0	0	0	1.39349	0	1.98624	0	1.09757	0.172612	0.328167	0.0695216	100.001		94.9532	1.02675
	IDDP-1 Crystal-bearing	IDDP-1	Glassy		76.106	0.21076	11.1346	1.88589	0.03645	0.079371	0.726941	3.5741	4.0027	0.024971		0.097836	97.8796	1.25321		38.6901	24.1735	0	30.907	0	2.57279	0	0	0	0.828896	0	1.42818	0.931723	0.409176	0.0591313	100		93.7706	0.917141
	IDDP-1 Crystal-bearing	IDDP-1	Glassy		75.9171	0.155353	11.2602	1.70421	0.058145	0.083144	0.696875	3.56365	4.07774	0.039722		0.062645	97.6187	1.28045		38.392	24.6851	0	30.8898	0	2.751	0	0	0	0.459139	0	1.58317	0.843963	0.302323	0.094285	100.001		93.9669	0.912597		58.9969	56.9827	2.35083		4.4538	27406.5	575.988	62844.5	655.81	33916.4
	IDDP-1 Crystal-bearing	IDDP-1	Glassy		76.0096	0.208937	11.1064	1.72558	0.06528	0.093028	0.687126	3.74325	4.03538	0.015284		0.089835	97.7797	1.20635		37.7595	24.3951	0	32.4019	0	1.62117	0	0	0	1.53958	0	0.987926	0.85337	0.40604	0.0362285	100.001		94.5565	0.947708
	IDDP-1 Crystal-bearing	IDDP-1	Glassy		76.1613	0.182109	11.1563	1.75086	0.057029	0.080812	0.683993	3.64371	4.09043	0.03481		0.063682	97.9051	1.25621		38.164	24.6894	0	31.4912	0	2.04803	0	0	0	1.03792	0	1.26992	0.864525	0.353353	0.0823837	100.001		94.3446	0.934133		57.0506	57.4848	2.45599		4.7601	27342.2	580.192	62077.2	343.462	33841.2
	IDDP-1 Crystal-bearing	IDDP-1	Glassy		76.1338	0.202709	11.1216	1.79682	0.055981	0.062162	0.669086	3.63421	4.05539	0.044581		0.094875	97.8713	1.24871		38.3968	24.4938	0	31.4295	0	2.10194	0	0	0	0.872658	0	1.31911	0.887794	0.393579	0.105577	100.001		94.3201	0.932232
	IDDP-1 Crystal-bearing	IDDP-1	Glassy		75.276	0.186305	11.9746	1.65411	0.056064	0.082172	1.05861	3.67591	3.82246	0.044545		0.069364	97.9001	1.16363		37.1374	23.0752	0	31.774	0	4.99011	0	0	0	0.0677588	0	1.6724	0.816868	0.361545	0.105438	100.001		91.9866	0.850499		57.1221	53.8745	2.4813		4.94935	26972.6	539.764	60230.1	108.916	32618
	IDDP-1 Crystal-bearing	IDDP-1	Glassy		76.2437	0.167686	11.2128	1.76744	0.066255	0.075219	0.689159	3.66942	3.96655	0.01532		0.075588	97.9491	1.20963		38.4255	23.9337	0	31.7028	0	2.4605	0	0	0	0.813961	0	1.43054	0.87242	0.325259	0.0362452	100.001		94.0619	0.921239		59.0587	54.7437	2.59714		4.27526	27156.7	536.47	60750.1	94.136	32835.1
	IDDP-1 Crystal-bearing	IDDP-1	Glassy		74.8929	0.150002	10.7096	2.67962	0.121023	0.3953	0.904107	3.50865	3.91813	-0.00476		0.092522	97.3671	1.24961		37.278	23.7795	0	30.4908	0	1.95273	0	0	0	2.29593	0	2.59284	1.3304	0.292656	-0.0113273	100.002		91.5484	0.934936		57.5897	54.9776	2.47151		4.8995	27188	541.239	60881.8	160.569	32793
	IDDP-1 Crystal-bearing	IDDP-1	Glassy		76.533	0.157558	11.2897	1.80801	0.069454	0.07686	0.698218	3.52597	3.92383	-0.02372		0.0926	98.1514	1.24529		39.3504	23.6309	0	30.4055	0	3.45447	0	0	0	0.20486	0	1.81509	0.890747	0.305032	-0.0560118	100.001		93.3867	0.889966		56.1138	54.5825	2.40165		4.9101	27150.2	544.162	60414	103.381	32908.2
	IDDP-1 Crystal-bearing	IDDP-1	Glassy		77.1968	0.190616	11.2098	1.77507	0.084759	0.062163	0.673083	3.72142	4.20425	0.010445		0.102685	99.2311	1.2642		37.9117	25.0469	0	31.7452	0	1.47805	0	0	0	1.59975	0	0.964891	0.865099	0.365057	0.0243989	100.001		94.7039	0.952068		58.9903	54.7031	2.16027		5.53775	26894.8	537.217	59305.9	104.023	32635.7
	IDDP-1 Crystal-bearing	IDDP-1	Glassy		76.422	0.161779	11.2764	1.78722	0.077653	0.072671	0.680646	3.64016	4.11312	-0.02864		0.119449	98.3225	1.26441		38.0348	24.7347	0	31.3444	0	2.32197	0	0	0	1.14513	0	1.29568	0.87922	0.312747	-0.0675311	100.001		94.1138	0.925844		52.1166	54.6476	2.44461		5.016	27190.8	550.17	60667.4	98.9714	33021.2
	IDDP-1 Crystal-bearing	IDDP-1	Glassy		73.6802	0.151799	13.0023	1.5102	0.035051	0.040528	1.40315	4.05808	3.51679	0.034966		0.071432	97.5045	0.969758		33.8949	21.3176	0	35.2223	0	6.90605	0.0540664	0	0	0	0	1.47773	0.748879	0.295799	0.0831064	100		90.4348	0.806183
	IDDP-1 Crystal-bearing	IDDP-1	Glassy		76.1515	0.188829	11.2583	1.71181	0.050248	0.080917	0.670279	3.64548	3.935	0.035081		0.067753	97.7952	1.20789		38.6803	23.7792	0	31.5436	0	2.79636	0	0	0	0.32342	0	1.58157	0.846239	0.366824	0.0831229	100.001		94.0031	0.910985		54.6357	54.6539	2.28538		4.33918	27621.2	536.72	61612.3	97.6222	32408.5
	IDDP-1 Crystal-bearing	IDDP-1	Glassy		76.1101	0.186839	11.5269	1.71907	0.025674	0.068333	0.813742	3.74135	3.96402	0.01058		0.064592	98.2312	1.18562		37.5804	23.8474	0	32.2284	0	3.00463	0	0	0	0.907327	0	1.19991	0.846026	0.361334	0.0249567	100		93.6562	0.906164		54.6656	54.3694	2.17069		4.11025	26832	552.326	59505.6	92.7988	32572.6
	IDDP-1 Crystal-bearing	IDDP-1	Glassy		76.1811	0.211204	11.227	1.97004	0.038588	0.085223	0.738689	3.55135	3.95936	0.010455		0.060418	98.0334	1.24758		38.8044	23.8644	0	30.6495	0	3.05957	0	0	0	0.532995	0	1.68431	0.971371	0.409226	0.0247084	100.001		93.3183	0.902081		54.5466	55.2719	2.28506		4.79881	27380.7	540.7	59976.8	101.929	33115.2
	IDDP-1 Crystal-bearing	IDDP-1	Glassy		75.2529	0.198906	10.9941	1.83221	0.020106	0.076336	1.01052	3.52331	4.04618	0.313112		0.090962	97.3586	1.28508		38.3548	24.5656	0	30.6293	0	2.29485	0	0	0	0.66049	0	1.45163	0.91	0.388209	0.74538	100		93.5497	0.925542		56.297	54.1276	2.244		4.2494	29094.6	526.075	64278.4	106.87	32084.2
	IDDP-1 Crystal-bearing	IDDP-1	Glassy		74.9885	0.112143	10.9731	1.90927	0.065206	0.063051	0.688953	3.53874	3.93583	-0.01398		0.053063	96.3138	1.24459		38.5357	24.1447	0	31.0842	0	2.52572	0	0	0	0.983694	0	1.58118	0.958161	0.221154	-0.0336271	100.001		93.7646	0.918742		51.907	54.4187	2.5402		3.53666	27971.5	510.751	61600.1	116.595	32551.9
	IDDP-1 Crystal-bearing	IDDP-1	Glassy		75.4249	0.171787	11.1809	2.07125	0.068983	0.065079	0.716327	2.96329	4.02429	0.034827		0.051844	96.7735	1.51968		41.7135	24.5685	0	25.9041	0	3.43628	0.755621	0	0	0	0	2.16797	1.03444	0.337144	0.0833684	100.001		92.1861	0.825564		53.1957	52.6937	2.83948		4.56255	28156.8	538.902	62640.1	89.308	32253.2
	IDDP-1 Crystal-bearing	IDDP-1	Glassy		76.2303	0.186367	11.1661	1.88699	0.068189	0.077827	0.74584	3.64515	4.00991	0.04953		0.062383	98.1286	1.231		38.2818	24.1468	0	31.43	0	2.30623	0	0	0	0.995135	0	1.43363	0.929564	0.360769	0.116947	100.001		93.8586	0.92572
	IDDP-1 Crystal-bearing b	IDDP-1	Glassy		76.5108	0.167929	11.2584	1.74919	0.051916	0.072194	0.667626	3.51898	4.13921	0.015362		0.082418	98.2341	1.31625		38.7925	24.9049	0	30.3172	0	2.74859	0	0	0	0.457403	0	1.55803	0.860972	0.32481	0.0362419	100.001		94.0146	0.912126		57.5629	56.3171	2.47461		4.1775	27200.4	530.883	61609.8	87.6233	34424.4
	IDDP-1 Crystal-bearing b	IDDP-1	Glassy		76.3818	0.186431	11.2314	1.71072	0.095807	0.075083	0.69714	3.41805	4.13892	0.005549		0.087987	98.0289	1.35502		39.2047	24.957	0	29.5113	0	3.14252	0	0	0	0.306379	0	1.66092	0.843858	0.361376	0.0131195	100.001		93.6731	0.899507		55.2332	56.0357	2.39487		4.83647	26730.1	614.542	62330.8	182.621	33882.9
	IDDP-1 Crystal-bearing b	IDDP-1	Glassy		76.5432	0.17801	11.1806	1.82412	0.062947	0.065754	0.706186	3.57126	4.08291	0.000624		0.095291	98.3109	1.27934		38.6805	24.5495	0	30.7468	0	2.46114	0	0	0	0.966117	0	1.35399	0.897246	0.344075	0.00147114	100.001		93.9768	0.920715		55.8677	55.7611	2.38038		4.05572	27285.5	537.812	61423.2	236.811	34155.5
	IDDP-1 Crystal-bearing b	IDDP-1	Glassy		76.3073	0.217329	11.0465	1.77696	0.048719	0.081846	0.720222	3.36714	4.01616	0.04466		0.074744	97.7016	1.33471		40.0728	24.2941	0	29.1646	0	3.24115	0	0	0	0.102917	0	1.71722	0.879331	0.422614	0.105927	100.001		93.5315	0.894954		54.7928	55.9427	2.52639		4.8798	26867.7	516.258	61280.3	86.3079	34376.9
	IDDP-1 Crystal-bearing b	IDDP-1	Glassy		76.538	0.155549	11.0947	1.76276	0.053952	0.098478	0.6781	3.5737	4.04046	0.010503		0.079976	98.0861	1.26517		38.9507	24.3467	0	30.8341	0	2.34411	0	0	0	0.88711	0	1.44297	0.868934	0.301309	0.0248152	100.001		94.1315	0.924064		56.4547	55.1445	2.51876		4.55893	26906.6	502.232	61601.5	125.053	34258.9
	IDDP-1 Crystal-bearing b	IDDP-1	Glassy		76.1775	0.223104	11.1127	2.03435	0.039099	0.086609	0.665533	3.39678	4.14858	0.029806		0.075423	97.9894	1.36669		39.125	25.0194	0	29.3325	0	2.88081	0	0	0	0.254051	0	1.88211	1.00366	0.432534	0.0704818	100.001		93.4769	0.906908		56.9322	56.5677	2.20066		4.74736	27050.7	503.085	61742.6	84.2426	34682.3
	IDDP-1 Crystal-bearing b	IDDP-1	Glassy		76.4437	0.217533	11.2495	1.79384	0.076508	0.075812	0.700464	3.63386	3.94152	0.05455		0.084976	98.2722	1.21376		38.8007	23.7065	0	31.2951	0	2.79224	0	0	0	0.334685	0	1.63997	0.882616	0.420595	0.128645	100.001		93.8022	0.910626		54.8635	55.9498	2.39462		4.3836	27253.3	504.939	61838.4	192.763	34786.5
	IDDP-1 Crystal-bearing b	IDDP-1	Glassy		76.6715	0.162025	11.3169	1.75698	0.057195	0.084358	0.755353	3.49039	4.03672	0.03994		0.086764	98.4581	1.29417		39.2155	24.234	0	30.0036	0	3.34249	0	0	0	0.174429	0	1.7611	0.862874	0.31269	0.0940156	100.001		93.4531	0.893452		58.448	56.061	2.62687		4.94419	26876.4	501.125	61518.4	93.3501	34617.5
	IDDP-1 Crystal-bearing b	IDDP-1	Glassy		76.621	0.147473	11.2314	1.7925	0.050982	0.081729	0.691386	3.4784	4.01877	0.035037		0.084445	98.2331	1.29286		39.4656	24.1806	0	29.968	0	3.22127	0	0	0	0.0333086	0	1.88163	0.882303	0.285248	0.0826603	100.001		93.6142	0.896768		57.105	56.2726	2.41422		4.54582	26975.6	512.883	62078.5	88.0053	34375.8
	IDDP-1 Crystal-bearing b	IDDP-1	Glassy		76.6015	0.197097	11.1658	1.74495	0.045867	0.079161	0.69161	3.47032	4.12356	0.054579		0.077337	98.2518	1.32966		39.2715	24.805	0	29.891	0	2.76014	0	0	0	0.323418	0	1.58094	0.858687	0.381139	0.128733	100.001		93.9675	0.911004		55.455	56.2998	2.63303		4.3557	26710.1	489.076	61635.4	80.8022	34570.9
	IDDP-1 Crystal-bearing b	IDDP-1	Glassy		76.4195	0.174465	11.152	1.75039	0.039774	0.080499	0.674919	3.51782	4.15526	0.035038		0.085071	98.0848	1.32179		38.7997	25.0402	0	30.3541	0	2.41375	0	0	0	0.671565	0	1.43754	0.862898	0.337974	0.0827895	100.001		94.194	0.922215		56.1915	55.5247	2.52053		4.8871	27118.7	495.504	61803.7	84.3924	34408
	IDDP-1 Crystal-bearing b	IDDP-1	Glassy		76.3292	0.162152	11.2314	1.73122	0.044987	0.076053	0.685638	3.55125	4.06478	0.02042		0.08034	97.9774	1.28083		38.7988	24.5208	0	30.6749	0	2.75707	0	0	0	0.507349	0	1.52465	0.854347	0.314453	0.0483002	100.001		93.9944	0.911872
	IDDP-1 Crystal-bearing b	IDDP-1	Glassy		76.4654	0.205359	11.1562	1.81069	0.039715	0.068102	0.71697	3.40453	3.96374	0.01059		0.082361	97.9236	1.30282		40.0238	23.9242	0	29.4235	0	3.52646	0	0	0	0.0314397	0	1.75355	0.89405	0.398458	0.0250625	100.001		93.3715	0.886581		55.8583	55.66	2.27313		4.37366	26767	519.79	63684.1	80.4315	34417.4
	IDDP-1 Crystal-bearing b	IDDP-1	Glassy		76.7785	0.197112	11.2422	1.73401	0.047985	0.073714	0.682867	3.60558	3.9531	0.015519		0.072426	98.403	1.22687		39.1947	23.742	0	31.0069	0	2.86224	0	0	0	0.418586	0	1.50715	0.851952	0.380564	0.0365459	100.001		93.9436	0.908194
	IDDP-1 Crystal-bearing b	IDDP-1	Glassy		76.6534	0.174127	11.2756	1.82045	0.031322	0.083876	0.720513	3.62158	4.10152	0.020243		0.090423	98.5931	1.26731		38.3263	24.5897	0	31.0892	0	2.43204	0	0	0	0.9279	0	1.35929	0.892835	0.33559	0.0475859	100		94.0052	0.922085
	IDDP-1 Crystal-bearing b	IDDP-1	Glassy		76.4722	0.203568	11.1773	1.70233	0.06041	0.071491	0.741915	3.50758	3.91236	0.030279		0.074172	97.9536	1.24816		39.6888	23.6058	0	30.3034	0	3.26664	0	0	0	0.253627	0	1.57582	0.840249	0.394843	0.0716337	100.001		93.598	0.895099
	IDDP-1 Crystal-bearing b	IDDP-1	Glassy		76.4647	0.166541	11.1915	1.82557	0.054293	0.081578	0.745002	3.64542	4.08323	0.040078		0.080428	98.3784	1.25341		38.1836	24.5309	0	31.359	0	2.14993	0	0	0	1.17516	0	1.28886	0.897208	0.321638	0.0944087	100.001		94.0735	0.93075
	IDDP-1 Crystal-bearing b	IDDP-1	Glassy		76.196	0.203486	11.1805	1.70971	0.059244	0.090124	0.710048	3.59792	4.1062	0.02528		0.071249	97.9498	1.2771		38.3236	24.7755	0	31.0841	0	2.27701	0	0	0	1.00496	0	1.23717	0.843898	0.394687	0.0598075	100.001		94.1832	0.9269
	IDDP-1 Crystal-bearing b	IDDP-1	Glassy		76.261	0.168135	11.2029	1.8436	0.065214	0.062667	0.694546	3.49877	3.96491	0.049723		0.097302	97.9088	1.26811		39.3584	23.9383	0	30.2468	0	3.18845	0.0122827	0	0	0	0	1.90196	0.910567	0.326328	0.11771	100.001		93.5436	0.896837
	IDDP-1 Crystal-bearing b	IDDP-1	Glassy		76.371	0.172175	11.1319	1.85773	0.057925	0.085869	0.73575	3.48573	4.03003	0.049642		0.081244	98.059	1.29375		39.2141	24.2901	0	30.0829	0	2.88242	0	0	0	0.446273	0	1.71811	0.915985	0.333601	0.117318	100.001		93.587	0.906961
[truncated: 39 more columns]

## Sheet: Minerals
	Description				EPMA analyses (% m/m)																Endmembers (Xmol)					LA-ICP-MS analyses (ug/g)
	Sample	Unit	Mineral		type	SiO2	TiO2	Cr2O3	Al2O3	FeO	MnO	NiO	MgO	CaO	Na2O	K2O	SrO	BaO	Total							grain	type	Li6	Li7	Be9	B10	B11	Na23	Mg24	Al27	Si29	P31	K39	Ca43	Sc45	Ti49	V51	Cr53	Mn55	Fe57	Co59	Ni62	Cu65	Zn66
																					An	Ab	KAlSi3O8	An/An+Ab
	18004	Hlíðarfjall	plag	1	rim	59.4083	0.004108		25.3412	0.36595	0.016227		0.002914	7.76691	6.59606	0.292637	0.10476	-0.00556	99.8935		0.387352	0.595271	0.017377	0.394202		1	rim	8.35304	8.91294	3.02523		1.50539	48233.9	47.6634	133235		78.6854	2103.22	54321.6	bld	69.4454	bld	bld	31.7168	2754.29	bld	bld	0.740804	44.0274
	18004	Hlíðarfjall	plag	1	core	59.9046	-0.02041		24.9902	0.352061	-0.00026		0.008438	7.4914	6.81616	0.313188	0.084373	0.00656	99.9463		0.370888	0.61065	0.0184617	0.377864		1	mantle	12.7621	15.5767	2.83045		bld	48650.3	46.1649	132630		bld	2176.85	53384.7	bld	70.9621	bld	bld	29.4192	2614.83	0.168603	bld	1.1808	40.4458
	18004	Hlíðarfjall	plag	2	rim	59.1616	2e-05		25.1785	0.43549	0.013189		0.006769	7.82599	6.75416	0.289246	0.054921	0.035718	99.7556		0.383769	0.599342	0.0168883	0.390362		1	core	17.0256	17.0386	2.9114		3.47485	49793.4	48.7233	128962		32.853	2387.02	49795.9	bld	81.8779	bld	bld	30.2709	2688.69	0.250267	bld	1.36034	43.9222
	18004	Hlíðarfjall	plag	2	mantle	58.8167	-0.01438		25.4368	0.379269	-0.00128		-0.00437	7.75287	6.58159	0.281439	0.073709	0.019899	99.3222		0.387687	0.595556	0.0167568	0.394295		2	rim	10.2628	9.90752	2.84694		bld	48770	47.9293	131263		bld	2202.83	52780.6	0.418264	67.0906	bld	bld	33.3833	2759.25	bld	bld	0.512347	43.2285
	18004	Hlíðarfjall	plag	2	core	58.3376	0.000618		25.6197	0.348651	0.000979		0.003687	8.15396	6.47789	0.276173	0.11136	0.015619	99.3462		0.403563	0.580162	0.0162746	0.41024		2	mantle	18.2751	18.4076	2.68597		bld	48433.4	45.6974	134311		bld	2168.46	53455.3	bld	68.8781	bld	bld	33.0095	2584.93	bld	bld	1.00283	42.2898
	18004	Hlíðarfjall	plag	3	rim	58.6118	0.008029		25.2578	0.375508	0.015933		-0.00264	7.77885	6.60782	0.290517	0.080453	0.02195	99.046		0.387355	0.595421	0.0172247	0.394144		2	core	34.5109	33.9819	2.9153		bld	48429.4	45.2978	134569		bld	2122.6	54755.2	0.34002	72.5933	bld	bld	33.0747	2727.33	bld	bld	0.761953	42.3286
	18004	Hlíðarfjall	plag	3	core	58.5312	-0.01385		25.2918	0.391069	0.006008		0.007473	7.94354	6.59593	0.280678	0.068467	0.027951	99.1303		0.392983	0.590484	0.0165331	0.399589		3	rim	13.7182	12.9138	2.80446		2.98613	49096.4	49.8463	130721		34.9616	2249.62	52367.8	0.37974	67.4816	bld	bld	38.9011	2829.07	bld	bld	1.57014	42.3178
	18004	Hlíðarfjall	plag	4	rim	58.8179	-0.00714		25.6282	0.374854	0.001232		0.012421	8.04697	6.45081	0.277319	0.095215	0.011914	99.7097		0.40134	0.582192	0.0164682	0.40806		3	core	24.3898	24.4888	3.19194		0.749635	48965	46.1412	132188		bld	2262.49	51041.7	bld	69.6999	bld	bld	30.2993	2653.05	bld	bld	1.49206	41.6477
	18004	Hlíðarfjall	plag	4	mantle	59.899	0.006608		24.8357	0.352845	-0.00817		-0.00463	7.3523	6.92695	0.302827	0.050569	0.044144	99.7581		0.36312	0.619072	0.0178077	0.369704		4		34.7125	31.877	3.77076		bld	67027.4	62.019	164971		bld	3275.27	61361.2	bld	92.59	bld	bld	33.4028	3473.13	bld	bld	1.55766	50.4093
	18004	Hlíðarfjall	plag	4	core	57.7683	0.019778		26.4107	0.407765	0.013377		-0.00022	8.95011	6.12665	0.237021	0.075252	0.022957	100.032		0.440483	0.545628	0.0138891	0.446687		4	mantle	21.9251	20.4458	2.76676		bld	48565.4	50.5922	133967		bld	2165.53	54124.1	bld	78.6995	bld	bld	30.8529	2680.78	bld	bld	1.51532	38.3209
	18004	Hlíðarfjall	plag	5	mantle	58.5763	0.003306		25.7981	0.343569	0.010968		0.015306	8.26404	6.43753	0.264684	0.107202	0.003764	99.8248		0.408539	0.575881	0.0155796	0.415005		4	core	22.0975	20.2775	2.19911		bld	46441.8	55.8169	138582		bld	1905.5	59826.1	bld	87.2651	bld	1.52391	36.1692	2895.36	bld	bld	1.80658	38.5865
	18004	Hlíðarfjall	plag	5	core	59.5259	0.014514		24.9436	0.349347	0.005631		0.00415	7.49498	6.85192	0.313944	0.082637	0.04186	99.6285		0.369799	0.611758	0.0184431	0.376747		5	rim	7.08912	7.26861	2.61881		bld	48465.7	47.9937	132938		bld	2211.96	52482.8	bld	70.5988	bld	bld	34.6529	2954.79	bld	bld	0.635891	44.1689
	18004	Hlíðarfjall	plag	6	rim	58.9114	0.00056		25.376	0.412213	-0.00659		0.005331	7.9052	6.57344	0.28539	0.078843	0.023779	99.5656		0.392512	0.590616	0.016872	0.399248		5	mantle	12.6162	12.2581	2.88969		bld	48361.3	51.1511	135764		bld	2104.2	55241.2	bld	72.9153	bld	bld	34.0761	2822.53	bld	bld	0.859617	41.4917
	18004	Hlíðarfjall	plag	6	core	59.729	0.018289		25.0111	0.327055	0.006549		-0.00083	7.29151	6.94432	0.314243	0.108176	0.012461	99.7619		0.360398	0.621108	0.0184934	0.367189		5	core	14.7569	13.4607	2.66746		bld	47032.9	54.6414	137318		bld	2168.37	57080.2	bld	91.5151	0.246397	bld	40.9343	3021.43	bld	bld	2.45662	42.2046
	18004	Hlíðarfjall	plag	7	rim	58.9283	0.0129		25.633	0.358281	0.004935		0.004815	8.05827	6.60943	0.292199	0.091059	0.017917	100.011		0.395666	0.587251	0.0170826	0.402543		6	rim	5.63133	7.38182	2.87023		bld	48688.4	46.0936	134173		bld	2211.38	53523.7	bld	69.0034	bld	bld	32.7798	2810.59	bld	bld	0.455305	41.6565
	18004	Hlíðarfjall	plag	7	core	56.9985	0.00673		26.9231	0.374773	-0.01062		0.003532	9.35929	5.89374	0.21464	0.089076	0.023049	99.8758		0.461505	0.525893	0.0126018	0.467395		6	core	17.9024	17.0126	2.68674		bld	50157.5	40.3107	127882		34.963	2437.3	48117.4	0.375929	74.9695	bld	bld	28.024	2418.88	bld	bld	1.36419	36.0585
	18004	Hlíðarfjall	plag	8	rim	58.1003	0.011612		25.6099	0.400463	0.005295		0.009646	8.25646	6.44451	0.26804	0.091222	0.013813	99.2113		0.407982	0.576248	0.0157701	0.414519		7		23.8774	21.831	2.01173		bld	44306.4	89.7278	145080		39.6133	1676.39	65551.5	0.436598	98.9342	bld	bld	43.0715	3270.75	bld	bld	1.61421	37.4698
	18004	Hlíðarfjall	plag	8	core	58.3294	0.022122		25.8196	0.353886	-0.00135		0.00109	8.24994	6.52185	0.263593	0.0671	0.027891	99.6551		0.405095	0.579494	0.0154109	0.411435		7	core	24.8571	23.8503	2.38366		bld	45761.9	79.6104	138913		bld	1815.73	59400.6	0.352294	81.6332	bld	bld	34.6503	2870.21	bld	bld	2.18698	38.4505
	18004	Hlíðarfjall	plag	9	rim	58.2812	0.018884		26.0289	0.364833	0.012486		0.001918	8.52879	6.34999	0.251294	0.081773	0.007718	99.9278		0.419751	0.565523	0.0147256	0.426025		8	rim	10.7007	12.5418	2.72951		bld	48921.4	49.191	134339		bld	2233.97	53317.1	bld	69.3171	bld	bld	33.2126	2867.39	bld	bld	0.936996	44.1316
	18004	Hlíðarfjall	plag	9	core	58.7665	0.012849		25.4935	0.355889	-0.00215		0.008604	7.85748	6.64832	0.279261	0.092329	0.01413	99.5267		0.38859	0.594966	0.0164439	0.395087		8	mantle	21.446	21.9556	2.65993		bld	48019.1	46.4727	133196		bld	2117.29	53433	bld	72.7603	bld	bld	31.2873	2617.31	bld	bld	0.884449	41.1237
	18004	Hlíðarfjall	plag	10	core	57.0386	0.024454		26.7035	0.395735	-0.00021		0.019219	9.22323	5.90269	0.223279	0.091478	0.02097	99.6429		0.457267	0.529553	0.0131802	0.463374		8	core	22.7243	20.7902	2.95249		bld	48166.2	48.4338	135936		bld	2065.35	55351.6	0.464488	72.6752	bld	bld	30.2061	2684.72	bld	bld	1.88429	40.5746
	18004	Hlíðarfjall	plag	11	core	59.0711	0.005945		25.5131	0.36458	-0.00238		0.005936	7.90433	6.58139	0.29048	0.092435	-0.00739	99.8195		0.392088	0.590756	0.0171562	0.398932		8	core	20.0229	19.3623	2.86582		bld	47615.2	48.5736	136297		42.303	2078.99	55683.9	bld	72.0613	bld	bld	31.9801	2749.5	bld	bld	1.94607	43.1194
	18004	Hlíðarfjall	plag	12	rim	58.8398	0.002813		25.6249	0.377779	0.008409		-0.00275	7.95751	6.53402	0.277642	0.060274	0.028287	99.7087		0.395664	0.587899	0.016437	0.402276		8	mantle	13.7987	13.5443	2.53379		bld	47934.8	47.3228	135266		bld	2076.57	54953.2	bld	69.391	bld	bld	32.6486	2669.98	bld	bld	1.20819	42.1461
	18004	Hlíðarfjall	plag	12	core	58.8265	0.015922		25.9055	0.348407	-0.01014		-0.00597	8.23294	6.45254	0.267481	0.101845	0.021995	100.157		0.407014	0.577241	0.0157447	0.413525		9	rim	10.171	10.2553	2.6545		bld	48487	50.8641	134260		bld	2150.96	54424.7	bld	75.7939	bld	bld	33.8596	2805.11	bld	bld	1.01261	43.2136
	18004	Hlíðarfjall	plag	13	rim	58.639	0.008744		25.6044	0.442876	0.011184		-0.00216	8.0509	6.48394	0.266567	0.072109	0.015887	99.5934		0.400515	0.583695	0.0157895	0.406941		9	core	28.0371	25.4826	2.83657		0.87994	48834.2	52.7679	133952		30.2414	2184.96	53365.7	bld	81.1162	bld	bld	31.114	2764.02	0.17159	bld	1.43046	41.3833
	18004	Hlíðarfjall	plag	13	core	59.2687	0.021288		25.3134	0.35893	0.006401		0.003265	7.85711	6.69029	0.295928	0.081288	-0.00954	99.8871		0.386746	0.59591	0.0173435	0.393572		10	?	15.5375	13.9453	2.38594		bld	47848.9	70.6477	135011		33.4219	2070.39	55051	0.365484	73.0869	bld	bld	34.4788	2810.69	bld	bld	1.14532	38.4579
	18004	Hlíðarfjall	plag	14	rim	58.4437	-0.0045		25.7117	0.400753	-0.00771		0.005743	8.25763	6.47185	0.268498	0.096168	0.005789	99.6496		0.40701	0.577233	0.0157572	0.413526		10	mantle	29.0882	26.52	2.01775		bld	45263.8	111.77	144248		bld	1727.67	63900.1	bld	85.0373	0.164098	bld	38.559	2884.8	0.182041	bld	1.35604	29.5662
	18004	Hlíðarfjall	plag	14	core	59.0047	0.020752		25.6393	0.360954	0.003528		0.007266	8.0232	6.56991	0.281111	0.092079	0.006089	100.009		0.396275	0.587193	0.0165316	0.402936		10	core	41.6071	36.0987	2.02684		bld	45224	112.511	143324		bld	1782.93	62771.3	bld	94.2523	bld	bld	38.0065	2915.78	bld	bld	1.20298	30.5599
	18004	Hlíðarfjall	plag	15	core	59.143	-0.00345		25.4604	0.328985	0.006339		0.010664	7.81213	6.62025	0.295418	0.054508	0.036155	99.7644		0.387822	0.594716	0.0174617	0.394714		11	core	17.2096	17.5256	2.87812		bld	48640.7	47.768	133326		bld	2147.38	53389.5	bld	74.4194	bld	bld	31.8967	2750.11	bld	bld	1.83721	43.1019
	18004	Hlíðarfjall	plag																							12	rim	9.56086	9.46187	2.7232		bld	48163.2	44.8643	132713		bld	2159.41	52724.5	0.377038	70.6589	bld	bld	31.4846	2679.3	bld	bld	0.708948	42.0544
	18004	Hlíðarfjall	plag																							12	mantle	21.0397	18.8095	2.69862		bld	47962.5	47.3806	133632		bld	2109.7	53687.4	bld	69.2222	bld	bld	30.4139	2656.56	bld	bld	0.873301	40.4847
	18004	Hlíðarfjall	plag																							12	core	31.2891	29.7738	2.98532		bld	49056.3	46.7353	132407		216.136	2204.91	52822	bld	71.9721	bld	bld	29.1632	2620.07	bld	bld	1.10791	39.8122
	18004	Hlíðarfjall	plag																							12	mantle	29.3799	27.1916	2.90001		bld	49041.9	46.7508	131672		160.679	2269.75	51526.3	bld	74.0394	bld	bld	29.2422	2640.11	0.125534	bld	1.25059	40.5856
	18004	Hlíðarfjall	plag																							13	core	10.1065	10.1214	3.17454		0.965173	49985.3	44.5455	129873		bld	2336.31	50405.6	bld	63.0768	bld	bld	28.9466	2702.36	bld	bld	0.875082	41.3922
	18004	Hlíðarfjall	plag																							14	rim	11.3591	10.4776	2.91546		bld	47698.1	46.3846	134532		bld	2038.02	54284.2	bld	72.5865	bld	bld	32.8054	2768.01	bld	bld	0.962926	41.6832
	18004	Hlíðarfjall	plag																							14	core	30.3027	26.3107	2.94069		bld	48071	46.3377	133668		bld	2143.16	54108.8	bld	70.7772	bld	bld	34.1584	2654.76	bld	bld	0.809459	41.0917
	18004	Hlíðarfjall	plag																							15	core	10.3566	10.6112	3.06056		bld	48203.5	47.8495	134103		bld	2157.48	54217.9	bld	71.4416	bld	bld	31.8557	2767.09	bld	bld	1.03264	42.7243
	18004	Hlíðarfjall	plag																							16	mantle	16.1485	15.9271	3.20331		2.71336	49893.9	38.7134	132000		22.6919	2402.18	50243	0.159924	59.8023	bld	bld	47.9049	2468.42	0.0994721	bld	1.60898	35.5247
	18004	Hlíðarfjall	plag																							16		20.3593	17.2231	2.91801		bld	50207.1	37.371	132153		23.2009	2497.54	49468.2	0.132311	64.5433	bld	bld	31.7431	2395.85	0.106335	bld	1.43425	33.7647
	18004	Hlíðarfjall	plag																							16	mantle	17.7431	17.9106	2.9337		bld	50530.7	37.4743	129756		23.9903	2598.57	48217.7	bld	68.8509	bld	bld	29.921	2390.63	0.0764822	bld	1.32912	33.8251
	18004	Hlíðarfjall	plag																							16	mantle	15.019	17.2762	2.93928		bld	49754.6	38.6524	128330		27.489	2469.12	47564.4	bld	62.7828	bld	bld	29.71	2422.64	0.0877748	bld	1.2622	32.3754
	18004	Hlíðarfjall	plag																							16	mantle	18.0397	16.7956	3.26933		bld	49639.3	38.3651	130180		22.3655	2431.88	49186.1	0.131882	57.6562	bld	bld	30.3338	2453.89	0.0708727	bld	1.28599	33.4767
	18004	Hlíðarfjall	plag																							16	mantle	16.6646	15.9017	3.06453		2.67019	49073.3	40.9008	134064		24.6048	2226.05	52538.7	0.134395	57.5917	bld	bld	35.1134	2589.25	0.068341	bld	1.17318	37.8003
	18004	Hlíðarfjall	plag																							16	mantle	14.6436	13.5975	3.16743		bld	49871	40.3773	135228		19.7575	2285.89	52053.4	0.124567	59.2718	bld	bld	32.1356	2574.76	0.0709342	bld	1.14679	37.346
	18004	Hlíðarfjall	plag																							17	rim	12.7654	11.3938	3.5679		bld	49785.8	37.9078	135558		23.0493	2329.29	52310.3	bld	55.892	bld	bld	31.6591	2464.68	0.0559263	bld	0.847027	35.387
	18004	Hlíðarfjall	plag																							17	mantle	18.9294	17.8654	2.98004		2.03712	48690.9	38.1176	136974		34.439	2225.49	53998.3	bld	59.8779	bld	bld	34.0155	2503.17	0.0577195	bld	1.2089	37.454
	18004	Hlíðarfjall	plag																							17	mantle	24.1832	24.026	2.68022		bld	48742	37.6681	135437		21.5179	2292.04	52530.1	0.163367	64.8919	bld	bld	32.3979	2473.88	0.0751596	bld	1.33992	34.2646
	18004	Hlíðarfjall	plag																							17	mantle	27.5232	26.4934	2.88622		2.83674	49136.3	42.0594	135519		22.7922	2235.89	54462.1	0.13431	65.0633	bld	bld	33.3252	2592.08	0.0772116	bld	1.63792	34.8741
	18004	Hlíðarfjall	plag																							17	mantle	27.7578	28.3522	3.08352		bld	50668.1	40.6374	138650		21.2242	2225.05	55405.7	bld	60.9323	bld	bld	33.999	2588.67	0.0499691	bld	1.2827	36.2093
	18004	Hlíðarfjall	plag																							17	core	30.8834	28.6127	2.95987		4.45802	48213.3	44.0239	136856		22.6913	2154.28	54734.4	bld	67.3252	bld	bld	36.0217	2696.37	0.0638663	bld	1.62576	38.7054
	18004	Hlíðarfjall	plag																							17	mantle	25.8408	25.8326	3.03322		5.89306	49099.8	42.5659	135093		25.8873	2250.54	52819.7	0.128852	66.5532	bld	bld	34.5695	2677.52	0.0781108	bld	1.24191	39.1338
	18004	Hlíðarfjall	plag																							17	mantle	23.9271	23.6951	2.83244		2.30414	49201.7	36.7899	136939		27.0368	2379.37	51739.2	0.142208	63.1089	bld	bld	30.0868	2487.93	0.0394738	bld	0.934011	36.9366
	18004	Hlíðarfjall	plag																							17	mantle	16.8422	18.4795	2.7445		bld	49382	35.83	135207		25.0642	2364.96	50749.5	0.127889	58.9675	bld	bld	30.3144	2397.49	0.0460217	bld	0.887838	34.1599
	18001	Hlíðarfjall	plag		rim	58.4647	0.01383		25.7156	0.33173	0.001614		0.002876	7.93113	6.62421	0.494183	0.083431	-0.00623	99.6571		0.386763	0.584543	0.0286936	0.398189		1	core	49.1499	47.2911	2.82205		bld	49316.3	46.9987	133891		bld	3999.8	52989.9	bld	68.0423	bld	bld	32.4932	2633.34	bld	bld	bld	39.3625
	18001	Hlíðarfjall	plag		core	58.6622	0.010244		25.7626	0.353415	0.015018		-4e-05	7.90279	6.52293	0.496317	0.067385	0.021449	99.8143		0.389351	0.581535	0.0291143	0.401026		2	mantle	39.855	38.0875	2.82614		bld	47123.8	34.0184	135569		bld	5017.82	54780.4	bld	66.9128	bld	bld	30.8096	2751.77	bld	bld	bld	40.1677
	18001	Hlíðarfjall	plag		mantle	58.687	0.01432		25.7568	0.325119	0.004089		0.002292	8.03715	6.47102	0.532176	0.076599	-0.00636	99.9002		0.394355	0.574554	0.0310905	0.40701		2	mantle	42.2281	40.5763	2.54553		bld	49484.6	48.7653	130520		bld	4391.4	49248.1	bld	63.9941	bld	bld	31.1382	2781.1	0.122681	bld	bld	40.6944
	18001	Hlíðarfjall	plag		rim	58.8922	-0.01406		25.6587	0.381872	0.011938		-0.0066	7.80302	6.55027	0.702523	0.077869	-0.02416	100.034		0.380773	0.578409	0.0408179	0.396977		2	mantle	42.2065	42.2856	2.71984		bld	49158.2	46.443	130824		bld	3905.19	51276	bld	69.1834	bld	bld	33.3083	2546.88	bld	bld	bld	38.7448
	18001	Hlíðarfjall	plag		core	58.0516	-0.01059		26.2715	0.371333	-0.0019		-0.00124	8.35033	6.3069	0.476934	0.087715	0.005271	99.9079		0.410721	0.561348	0.0279312	0.422523		3	core	38.0377	36.5323	3.21838		bld	49197	44.4953	133264		722.561	4792.54	53223.5	bld	69.194	bld	bld	32.1772	2747.03	bld	bld	bld	41.2205
	18001	Hlíðarfjall	plag		mantle	58.764	0.011396		25.5667	0.318877	-0.00184		0.003652	7.69709	6.6129	0.503438	0.066073	0.02576	99.568		0.379861	0.590557	0.0295822	0.39144		4	core	41.6274	42.082	2.99372		bld	48755.3	50.5761	135874		bld	4593.5	54745.4	bld	76.8369	bld	bld	34.6072	2835.54	bld	bld	bld	42.9064
	18001	Hlíðarfjall	plag		mantle	58.8954	0.019827		25.6077	0.3684	0.019344		0.005044	7.79932	6.47808	0.617675	0.059287	0.082604	99.9527		0.385014	0.578681	0.0363051	0.399519		5	mantle	38.6266	36.2163	2.81047		bld	47956.7	38.1604	135474		bld	5183.73	54203.7	0.38642	73.6318	bld	bld	33.1103	2776.93	bld	bld	0.288317	42.6839
	18001	Hlíðarfjall	plag		rim	58.9091	0.037583		25.6999	0.398129	-0.01265		0.009302	7.78364	6.54569	0.688564	0.099397	0.009379	100.168		0.38065	0.579256	0.0400935	0.396549		5	mantle	37.8792	36.9265	2.72818		bld	48294.7	38.9374	134289		bld	5123.94	52845.3	bld	80.6697	bld	bld	29.6737	2734.22	bld	bld	bld	39.6571
	18001	Hlíðarfjall	plag		mantle	59.4327	-0.00828		25.1979	0.354303	0.012263		0.00336	7.42958	6.79708	0.617021	0.09782	-0.00596	99.9278		0.363057	0.601043	0.0359003	0.376576		5	mantle	38.7724	37.0318	2.64585		bld	48132.9	43.1039	132450		bld	5030.72	52586.5	bld	83.2121	bld	bld	30.6221	2812.8	bld	bld	0.282823	39.7859
	18001	Hlíðarfjall	plag		mantle	59.8482	0.016055		25.094	0.335869	-0.00175		-0.00695	7.07707	6.9394	0.537549	0.111038	0.039609	99.9901		0.349065	0.619366	0.0315688	0.360444		5	mantle	36.8722	37.0183	2.4282		bld	50070.6	40.1401	128303		bld	5924	46320	bld	75.4537	bld	bld	27.5879	2456.09	bld	bld	bld	36.1266
	18001	Hlíðarfjall	plag		mantle	59.8988	0.028258		25.0036	0.355078	0.007843		0.025861	6.9841	6.91511	0.548931	0.076379	0.029995	99.874		0.346589	0.620977	0.0324346	0.358207		6	rim	41.4291	37.9471	2.58035		bld	49527.9	43.1249	134134		bld	5087.07	52678.7	0.440429	72.7531	bld	bld	32.6839	2731.09	bld	bld	bld	41.0366
	18001	Hlíðarfjall	plag		core	60.2127	0.010158		25.0078	0.333986	-0.00021		-0.00487	6.86722	7.00813	0.578766	0.070894	0.000504	100.085		0.339324	0.626626	0.0340505	0.351285		6	core	43.5749	43.1861	3.05763		bld	48826.3	48.9538	136149		bld	3207.14	55591.7	bld	75.9325	0.107609	bld	36.0601	2744.63	bld	bld	bld	41.863
	18001	Hlíðarfjall	plag		rim	58.7215	0.03049		25.8429	0.399515	-0.0108		-0.00403	7.84902	6.46425	0.635279	0.095326	0.030889	100.054		0.386597	0.576147	0.0372559	0.401557		6	core	43.9357	44.0044	2.61035		bld	49202.5	48.7607	133178		bld	2897.53	53191.1	bld	69.3712	bld	bld	32.547	2727.4	bld	bld	bld	40.6542
	18001	Hlíðarfjall	plag		mantle	58.4288	0.002753		26.0104	0.351039	0.003407		0.00736	7.98981	6.47329	0.471549	0.102236	0.01725	99.8579		0.394265	0.578029	0.0277055	0.4055		7	core	43.51	41.4303	2.90102		bld	53114.3	37.7702	122545		bld	4356.09	41700.3	bld	52.8555	bld	bld	24.5428	2332.4	bld	bld	bld	35.2005
	18001	Hlíðarfjall	plag		mantle	58.006	0.010037		25.875	0.351265	0.004325		0.01764	8.20978	6.46316	0.452769	0.114513	0.025128	99.5296		0.401568	0.572064	0.0263688	0.412443		8	rim	39.3752	36.5409	2.59781		bld	49057.8	37.6169	129013		27.3168	5390.92	49709.4	bld	64.8447	bld	bld	28.8624	2769.14	bld	bld	bld	41.4065
	18001	Hlíðarfjall	plag		core	58.1363	0.011105		26.0583	0.362761	0.007544		0.004005	8.39108	6.33571	0.383054	0.075659	0.013337	99.7789		0.41311	0.564436	0.022454	0.422599		8	mantle	39.0164	41.3417	3.09498		bld	51069.3	39.8873	128036		bld	5152.79	46387.4	bld	64.3117	bld	bld	27.9815	2480.93	bld	bld	bld	38.3404
	18001	Hlíðarfjall	plag		mantle	60.0278	0.012944		25.2164	0.322591	-0.00185		0.001808	7.32318	6.91	0.456553	0.075252	0.012424	100.357		0.359494	0.613821	0.0266852	0.36935		8	mantle	41.7234	43.3424	2.74278		bld	51082.8	38.1188	128552		bld	4407.22	47040.7	bld	60.0794	bld	bld	27.7593	2323.12	bld	bld	bld	37.0379
	18001	Hlíðarfjall	plag		mantle	57.1595	-0.01394		26.587	0.370334	0.002573		-0.00409	8.92125	6.11009	0.325506	0.057187	0.00908	99.5245		0.43806	0.54291	0.0190307	0.446558		8	mantle	43.7457	42.6971	2.81581		bld	51329	40.7893	127103		bld	4669.57	46248.6	0.316346	67.3338	bld	bld	26.2287	2473.13	bld	bld	bld	38.099
	18001	Hlíðarfjall	plag																							8	core	42.8405	42.6762	2.99876		bld	49090.9	47.7888	133835		bld	4252.99	53184.4	bld	70.829	bld	bld	33.3488	2880.42	bld	bld	bld	42.3083
	18001	Hlíðarfjall	plag																							9	rim	32.2559	30.2042	2.85893		bld	49349.1	37.6152	134443		35.1605	6822.12	50482.7	0.252874	56.2164	bld	bld	40.856	3039.63	0.112284	bld	bld	38.7179
	18001	Hlíðarfjall	plag																							9	mantle	35.2207	34.6036	2.88729		bld	50203.5	22.9994	127816		37.6424	7335.46	46209.1	0.132208	58.3665	bld	bld	27.1992	2384.68	bld	bld	bld	32.0736
	18001	Hlíðarfjall	plag																							9	core	34.4278	34.904	3.20542		3.42373	48897.7	28.3261	133893		35.9941	6242.58	50846.3	0.21267	62.561	bld	bld	31.6979	2785.24	bld	bld	bld	35.4534
	18001	Hlíðarfjall	plag																							9	rim	34.1985	33.1052	3.26579		bld	49645.2	26.4293	129065		134.289	6395.86	52021.2	0.216659	63.3904	bld	bld	35.893	2873.5	0.0395679	bld	bld	39.8144
	18001	Hlíðarfjall	plag																							10	mantle	33.8349	32.7125	2.74811		bld	49369.5	31.045	130051		38.169	6554.39	46509.2	0.240697	59.1388	bld	bld	32.6335	2734.71	0.0751278	bld	0.820068	32.9651
	18001	Hlíðarfjall	plag																							10	core	32.5001	30.5939	2.95355		bld	47093.1	26.6158	134000		37.0508	5853.35	50629.5	0.139555	68.5959	bld	bld	31.3785	2825.51	0.0501093	bld	bld	35.1189
	18001	Hlíðarfjall	plag																							11	rim	27.7806	31.1833	3.04905		bld	49661.2	31.9995	137920		40.3224	6784.03	48203.8	0.458745	62.8426	bld	bld	35.6022	3194.65	0.082701	bld	bld	32.5989
	18001	Hlíðarfjall	plag																							11	mantle	30.9901	31.6477	3.02927		bld	49204.4	13.466	128030		37.2092	8099.29	44358.3	0.187593	70.3135	bld	bld	33.3751	2824.25	0.0582048	bld	1.78339	34.9708
	18001	Hlíðarfjall	plag																							11	core	32.2571	32.5938	3.26544		bld	49952.8	11.9835	131195		33.0177	6335.02	46491.7	0.102829	53.6036	bld	bld	26.9132	2597.76	bld	bld	bld	32.3654
	18001	Hlíðarfjall	plag																							12	rim	34.796	33.7313	2.58279		bld	49823.2	24.5027	135845		33.0542	5865.94	50748.6	0.221421	60.3455	bld	bld	28.0937	2480.74	bld	bld	bld	33.4419
	18001	Hlíðarfjall	plag																							12	mantle	38.6903	39.3924	2.90751		bld	49502.2	35.5457	136047		38.128	5639.34	52118.3	0.185576	63.8302	bld	bld	40.573	2531.26	bld	bld	bld	33.1507
	18001	Hlíðarfjall	plag																							12	mantle	41.2818	40.6563	2.78533		bld	47219.9	38.6695	138077		42.214	5014.78	55547.8	0.156358	63.6475	bld	bld	36.5584	2711.14	bld	bld	bld	32.498
	18001	Hlíðarfjall	plag																							12	core	38.1534	41.3267	1.68842		bld	42015.2	71.0621	156518		58.815	2944.35	74618.4	0.519801	118.01	0.129691	bld	68.363	4150.08	0.101894	bld	bld	41.8714
	18001	Hlíðarfjall	plag																							12	mantle	41.1556	40.7672	1.85708		bld	42257.3	48.8575	151304		54.45	3362.42	69743.9	0.24479	96.1096	0.115448	bld	49.1054	3024.4	0.0852813	bld	bld	32.4096
	18001	Hlíðarfjall	plag																							12	mantle	36.7236	40.1862	2.73547		bld	47550.2	41.5097	139205		40.8709	4897.91	55751	0.231299	68.8847	bld	bld	37.4531	2644.38	bld	bld	bld	30.658
	18001	Hlíðarfjall	plag																							12	mantle	37.2584	37.8685	2.52393		bld	50346.9	31.4738	130847		40.4838	5757.34	49725.3	0.224229	64.6038	bld	bld	29.8118	2411.51	0.0572288	bld	bld	31.7458
	18001	Hlíðarfjall	plag																							12	core	38.5908	34.7494	2.86394		bld	49570.6	25.8275	137158		35.2428	5766.51	51338.3	0.208986	61.7257	bld	bld	31.2096	2635.17	bld	bld	bld	32.6818
	18001	Hlíðarfjall	plag																							13	core	29.3243	29.4721	3.57893		2.78727	50656.4	19.2164	133618		33.1411	6898.42	47982.7	0.169797	59.8361	bld	bld	26.3069	2610.48	bld	bld	bld	34.3146
	18001	Hlíðarfjall	plag																							13	core	27.4018	29.3681	3.18292		3.86028	51229.4	34.2354	133241		33.1673	6582.68	47430.8	0.385324	57.2615	bld	bld	37.9966	3039.59	0.073679	bld	0.531287	39.8443
	18001	Hlíðarfjall	plag																							14		32.2559	30.2042	2.85893		bld	49349.1	37.6152	134443		35.1605	6822.12	50482.7	0.252874	56.2164	bld	bld	40.856	3039.63	0.112284	bld	bld	38.7179
	18001	Hlíðarfjall	plag																							14		35.2207	34.6036	2.88729		bld	50203.5	22.9994	127816		37.6424	7335.46	46209.1	0.132208	58.3665	bld	bld	27.1992	2384.68	bld	bld	bld	32.0736
	18001	Hlíðarfjall	plag																							14		34.4278	34.904	3.20542		3.42373	48897.7	28.3261	133893		35.9941	6242.58	50846.3	0.21267	62.561	bld	bld	31.6979	2785.24	bld	bld	bld	35.4534
	18001	Hlíðarfjall	plag																							14		34.1985	33.1052	3.26579		bld	49645.2	26.4293	129065		134.289	6395.86	52021.2	0.216659	63.3904	bld	bld	35.893	2873.5	0.0395679	bld	bld	39.8144
	18001	Hlíðarfjall	plag																							15		33.8349	32.7125	2.74811		bld	49369.5	31.045	130051		38.169	6554.39	46509.2	0.240697	59.1388	bld	bld	32.6335	2734.71	0.0751278	bld	0.820068	32.9651
	18001	Hlíðarfjall	plag																							15		32.5001	30.5939	2.95355		bld	47093.1	26.6158	134000		37.0508	5853.35	50629.5	0.139555	68.5959	bld	bld	31.3785	2825.51	0.0501093	bld	bld	35.1189
	18001	Hlíðarfjall	plag																							16		27.7806	31.1833	3.04905		bld	49661.2	31.9995	137920		40.3224	6784.03	48203.8	0.458745	62.8426	bld	bld	35.6022	3194.65	0.082701	bld	bld	32.5989
	18001	Hlíðarfjall	plag																							16		32.2571	32.5938	3.26544		bld	49952.8	11.9835	131195		33.0177	6335.02	46491.7	0.102829	53.6036	bld	bld	26.9132	2597.76	bld	bld	bld	32.3654
	18001	Hlíðarfjall	plag																							17		34.796	33.7313	2.58279		bld	49823.2	24.5027	135845		33.0542	5865.94	50748.6	0.221421	60.3455	bld	bld	28.0937	2480.74	bld	bld	bld	33.4419
	18001	Hlíðarfjall	plag																							17		38.6903	39.3924	2.90751		bld	49502.2	35.5457	136047		38.128	5639.34	52118.3	0.185576	63.8302	bld	bld	40.573	2531.26	bld	bld	bld	33.1507
	18001	Hlíðarfjall	plag																							17		41.2818	40.6563	2.78533		bld	47219.9	38.6695	138077		42.214	5014.78	55547.8	0.156358	63.6475	bld	bld	36.5584	2711.14	bld	bld	bld	32.498
	18001	Hlíðarfjall	plag																							17		38.1534	41.3267	1.68842		bld	42015.2	71.0621	156518		58.815	2944.35	74618.4	0.519801	118.01	0.129691	bld	68.363	4150.08	0.101894	bld	bld	41.8714
	18001	Hlíðarfjall	plag																							17		41.1556	40.7672	1.85708		bld	42257.3	48.8575	151304		54.45	3362.42	69743.9	0.24479	96.1096	0.115448	bld	49.1054	3024.4	0.0852813	bld	bld	32.4096
	18001	Hlíðarfjall	plag																							17		36.7236	40.1862	2.73547		bld	47550.2	41.5097	139205		40.8709	4897.91	55751	0.231299	68.8847	bld	bld	37.4531	2644.38	bld	bld	bld	30.658
	18001	Hlíðarfjall	plag																							17		37.2584	37.8685	2.52393		bld	50346.9	31.4738	130847		40.4838	5757.34	49725.3	0.224229	64.6038	bld	bld	29.8118	2411.51	0.0572288	bld	bld	31.7458
	18001	Hlíðarfjall	plag																							17		38.5908	34.7494	2.86394		bld	49570.6	25.8275	137158		35.2428	5766.51	51338.3	0.208986	61.7257	bld	bld	31.2096	2635.17	bld	bld	bld	32.6818
	18001	Hlíðarfjall	plag																							18		29.3243	29.4721	3.57893		2.78727	50656.4	19.2164	133618		33.1411	6898.42	47982.7	0.169797	59.8361	bld	bld	26.3069	2610.48	bld	bld	bld	34.3146
	18001	Hlíðarfjall	plag																							18		27.4018	29.3681	3.18292		3.86028	51229.4	34.2354	133241		33.1673	6582.68	47430.8	0.385324	57.2615	bld	bld	37.9966	3039.59	0.073679	bld	0.531287	39.8443
	18009	Jörundur	plag		rim	58.4171	-0.00162		25.6683	0.420411	0.032867		0.02213	8.24923	6.34748	0.280453	0.081273	0.031581	99.5492		0.411038	0.572324	0.0166385	0.417992		1	mantle	15.5215	15.6597	2.49772		bld	47910.9	93.7595	134304		bld	2251.19	54199.6	bld	88.3815	bld	bld	39.5513	3322.66	bld	bld	0.665981	36.5796
	18009	Jörundur	plag		core	59.1624	0.024309		24.9235	0.410578	-0.00291		0.008846	7.76904	6.63926	0.311605	0.059388	-0.01748	99.2885		0.38548	0.596111	0.0184088	0.39271		1	mantle	16.7511	14.4948	2.48109		bld	48228.8	95.6342	132062		bld	2272.43	53723.6	bld	79.8126	bld	bld	38.5835	3201.23	0.175268	bld	0.594235	34.4607
	18009	Jörundur	plag		core	59.5612	-0.00578		25.097	0.452659	0.032146		0.002421	7.6871	6.70272	0.321001	0.05267	0.041759	99.9449		0.380582	0.600495	0.0189225	0.387923		2	core	14.1838	13.8957	2.2768		bld	48680.7	91.2499	129448		bld	2430.1	50658.5	bld	87.4338	bld	bld	34.4284	3290.62	bld	bld	0.720141	36.4156
	18009	Jörundur	plag		core	56.1314	0.02209		27.351	0.456672	0.008299		0.022046	9.9695	5.4885	0.197974	0.089999	-0.01924	99.7182		0.495084	0.49321	0.0117058	0.500948		3	core	13.354	12.963	0.949235		bld	43334.5	178.709	146407		44.4523	1601.03	67128.7	bld	176.275	bld	bld	41.8693	3328.15	0.13612	bld	1.19839	24.295
	18009	Jörundur	plag		core	56.0794	0.017915		27.3454	0.437511	0.001287		0.032133	10.0615	5.53048	0.185249	0.092687	0.020328	99.8039		0.49589	0.493239	0.0108709	0.50134		4	core	15.4082	14.1811	0.983216		bld	43355.4	242.378	147442		bld	1532.49	68200.7	bld	226.915	bld	bld	45.0979	3552	0.198594	bld	0.994247	20.0203
	18009	Jörundur	plag		core	58.512	0.019331		25.5813	0.462466	-0.00036		0.017914	8.13998	6.41787	0.297888	0.090494	0.011773	99.5507		0.40481	0.577552	0.0176387	0.412078		5	core	14.68	14.322	2.77038		bld	47990.3	93.2889	134037		bld	2268.13	54393.4	bld	86.8684	bld	bld	40.6868	3482.07	bld	bld	0.963855	37.857
	18009	Jörundur	plag		core	57.8002	0.028492		26.0717	0.462926	0.005459		0.015673	8.70083	6.20974	0.261984	0.093406	0.011354	99.6618		0.429678	0.554917	0.0154044	0.436401		6	rim	16.1867	15.3393	2.14724		bld	47335.6	97.3282	136199		bld	2127.58	56210.6	bld	115.076	bld	bld	38.4049	3021.36	bld	bld	0.707448	33.5567
	18009	Jörundur	plag		core	58.6106	0.004062		25.3568	0.382657	-0.00042		0.01039	7.9138	6.56091	0.294026	0.07838	0.004301	99.2155		0.393013	0.589601	0.0173858	0.399967		6	mantle	16.1401	15.3824	2.56984		bld	48331.1	102.26	133585		bld	2264.43	54519.6	0.337148	86.6087	bld	bld	38.6811	3044.32	bld	bld	0.939316	32.5727
	18009	Jörundur	plag		rim	57.3849	0.019148		26.1353	0.413981	0.009731		0.008228	8.74105	6.09476	0.25246	0.11096	-0.00444	99.1661		0.435518	0.549505	0.0149769	0.44214		6	core	15.5489	15.5928	2.3708		bld	46785.2	110.084	135920		bld	2102.95	57318.4	bld	98.0215	bld	bld	40.0342	3344.57	bld	bld	0.667523	34.1563
	18009	Jörundur	plag		core	59.0682	0.029318		25.3504	0.399917	0.000577		0.009616	7.85482	6.59453	0.306422	0.080942	0.016174	99.7109		0.389762	0.592134	0.0181038	0.396949		7	core	15.111	15.2462	2.55875		bld	48849.8	84.1419	131728		bld	2353.02	51364.3	bld	85.4471	bld	bld	33.6487	2827.04	bld	bld	0.456681	30.9841
	18009	Jörundur	plag		core	58.1308	0.005378		25.8366	0.476309	-0.01031		0.014308	8.58083	6.20193	0.264923	0.070403	-0.01212	99.5591		0.426504	0.557818	0.0156783	0.433297		8	rim	17.6852	16.5329	2.44364		bld	47718.3	99.2958	133834		bld	2235.29	54422.7	bld	89.5627	bld	bld	40.2551	3404.44	bld	bld	0.614175	34.8324
	18009	Jörundur	plag		rim	57.3678	0.024536		26.2709	0.446875	0.010525		0.01611	9.03663	5.92624	0.24577	0.09342	0.003272	99.4421		0.450634	0.534773	0.0145926	0.457308		8	core	17.9514	17.4303	2.40275		bld	45776.8	117.797	141029		bld	1970.13	61338.6	bld	101.438	bld	bld	47.354	3775.72	0.121738	bld	0.951433	39.878
	18009	Jörundur	plag		mantle	57.8043	-0.00089		25.8902	0.439903	1.2e-05		0.005703	8.66079	6.18077	0.260215	0.058352	0.009672	99.309		0.429708	0.55492	0.0153722	0.436416		9	rim	16.5995	15.2944	2.4421		bld	48453.2	88.2089	131104		bld	2288.02	53022.1	bld	78.6	bld	bld	36.7898	3141.51	0.169748	bld	0.723314	34.937
	18009	Jörundur	plag		core	58.7381	0.003912		25.6028	0.416402	0.01405		0.006143	8.13449	6.46242	0.28034	0.086493	0.012164	99.7573		0.403448	0.579996	0.016555	0.41024		9	core	15.9944	14.9919	2.59204		bld	49023.5	92.1449	130203		bld	2304.78	51503.8	bld	78.3268	bld	bld	34.5713	3158.63	0.139956	bld	0.888884	36.674
	18009	Jörundur	plag		core	59.0964	0.018461		25.0041	0.385656	-0.01083		0.009715	7.73556	6.56635	0.311435	0.099545	0.032176	99.2486		0.386999	0.594449	0.0185512	0.394314		9	core	16.4569	15.8381	2.77829		bld	49368.8	87.2708	130579		bld	2322.67	50665.6	bld	75.8696	bld	bld	33.7404	2967.58	0.131122	bld	1.35099	34.4471
	18009	Jörundur	plag		rim	58.3955	0.005227		25.5712	0.363198	0.010734		0.014187	8.04449	6.54802	0.283512	0.107874	0.037784	99.3817		0.39763	0.585684	0.0166855	0.404378		10	rim	14.6087	13.7233	2.18012		bld	47537.3	93.342	134078		bld	2238.31	55128.4	bld	87.2049	bld	bld	40.2865	3163.9	0.131828	bld	0.552719	33.5671
	18009	Jörundur	plag		core	58.2349	0.022991		25.7287	0.449773	0.01952		0.018	8.35282	6.31475	0.276688	0.071768	0.021846	99.5118		0.415374	0.568244	0.0163826	0.422292		10	core	15.5352	14.7575	2.63169		bld	48436	87.9283	130884		bld	2332.11	51929.1	0.397837	74.5166	bld	bld	36.2852	2803.44	bld	bld	0.716365	30.3291
	18009	Jörundur	plag		rim	59.5183	-0.0043		25.0279	0.40274	0.005074		0.017507	7.4614	6.68928	0.31133	0.086104	0.034415	99.5497		0.374254	0.607153	0.0185932	0.381344		10	rim	14.982	14.1282	2.22237		bld	48139.3	104.307	131660		bld	2242.3	53548	bld	91.5844	bld	bld	40.5692	3379.42	bld	bld	1.07811	36.4647
	18009	Jörundur	plag		core	59.0714	0.037673		25.2979	0.473104	0.017299		0.015426	7.95333	6.64148	0.303646	0.050099	0.028195	99.8896		0.391154	0.591066	0.0177809	0.398235		11	core	20.9267	18.0594	2.31556		bld	48257	93.9169	132880		bld	2262.47	53171.6	bld	93.8486	bld	bld	36.5768	3265.21	0.136595	bld	0.740362	36.8677
	18009	Jörundur	plag		rim	56.694	0.019933		26.789	0.42781	-0.00514		0.009703	9.53437	5.82974	0.213913	0.074968	0.011296	99.5996		0.468789	0.518688	0.012523	0.474734		12	rim	18.5489	17.911	2.03131		bld	45807.4	91.2811	140445		bld	1891.24	60922.3	bld	121.5	bld	bld	43.5596	3086.53	bld	bld	0.447683	31.4251
	18009	Jörundur	plag		core	59.1039	0.020314		25.2165	0.449694	-0.00221		0.00974	7.73312	6.57391	0.308111	0.066173	0.012601	99.4919		0.386736	0.594917	0.0183466	0.393964		12	core	18.2683	18.0722	1.71534		bld	44929.8	109.889	143522		bld	1783.42	63307.8	bld	156.426	bld	bld	46.1105	3321.84	bld	bld	0.399326	30.9331
	18009	Jörundur	plag		core	58.9492	0.000406		25.3744	0.457948	-0.00808		0.009495	8.04366	6.52098	0.300573	0.105105	-0.02139	99.7323		0.398169	0.584116	0.0177154	0.40535		13	core	13.0426	13.3241	2.48255		bld	49603	85.6089	128927		bld	2561.07	48930.1	bld	62.6763	bld	bld	32.3892	3086.47	0.234603	bld	1.03255	34.2541
	18009	Jörundur	plag		rim	59.0722	0.003581		25.1174	0.427815	0.014998		0.01623	7.60247	6.67995	0.316236	0.076694	0.002581	99.3302		0.378859	0.602377	0.0187638	0.386104		14	core	16.6465	16.2611	2.71636		bld	48056.6	89.7407	132208		bld	2245.67	52749.3	bld	81.2297	bld	bld	37.2264	2992.66	bld	bld	0.659148	32.3578
	18009	Jörundur	plag		core	58.4433	0.007436		25.5597	0.437894	0.009685		0.006405	8.2433	6.44143	0.289888	0.075457	0.017874	99.5324		0.407185	0.575765	0.0170494	0.414248		15	rim	7.23972	6.77535	2.16352		bld	48810.4	82.255	130884		bld	2370.02	51565.2	bld	85.4985	bld	bld	36.5793	2887.38	0.153554	bld	bld	33.3115
	18009	Jörundur	plag		core	58.648	0.005142		25.5576	0.436136	0.005262		0.009745	8.21486	6.4246	0.274799	0.097058	-0.00171	99.6715		0.407327	0.57645	0.0162235	0.414044		15	core	11.3804	11.7832	2.36666		0.628134	48678	88.2302	129952		bld	2373.54	50789.7	0.417118	86.8424	bld	bld	37.5177	3008.16	0.165176	bld	0.786182	31.0764
	18009	Jörundur	plag		rim	59.0519	0.022768		25.4622	0.401059	0.018071		0.006581	7.81791	6.57416	0.29736	0.090496	0.040457	99.783		0.389565	0.592792	0.0176425	0.396562		16	core	13.5651	11.9569	2.08233		bld	49265.8	98.9992	128231		bld	2390.91	50343.5	bld	89.3532	bld	bld	35.0784	3244.89	0.124849	bld	0.90619	33.8363
	18009	Jörundur	plag		core	59.0706	0.005792		25.568	0.387298	-0.00033		0.005041	8.03994	6.44338	0.285155	0.071555	0.044293	99.9207		0.401212	0.581845	0.016943	0.408127		17	rim	17.6872	16.6781	2.47533		bld	47922.3	90.9568	134688		bld	2254.39	55566.4	0.382286	88.756	bld	bld	42.2086	3347.31	bld	bld	0.65977	34.5767
	18009	Jörundur	plag		rim	59.2453	0.006416		25.184	0.392406	0.003219		-0.00173	7.83546	6.6826	0.316093	0.078217	0.004889	99.7469		0.3859	0.595564	0.0185358	0.393188		17	core	18.063	16.4884	2.11866		bld	47222.2	94.2023	134435		bld	2192.42	55415.2	bld	90.0902	bld	bld	41.4502	3294.5	0.145888	bld	0.57434	36.3078
	18009	Jörundur	plag		core	59.0885	0.013413		25.3232	0.447396	0.012924		0.000183	7.92187	6.60859	0.300286	0.089065	0.014634	99.8201		0.391435	0.590899	0.0176666	0.398474		17	core	14.9504	15.9791	2.38551		bld	47254.3	92.3593	134774		bld	2202.81	55315.4	bld	89.4453	bld	bld	41.7761	3277.28	0.136673	bld	0.904621	32.9042
	18009	Jörundur	plag		core	56.7732	0.01175		26.9413	0.417411	0.00069		0.01051	9.62026	5.75527	0.222107	0.065461	0.019377	99.8373		0.473923	0.513049	0.0130278	0.480179		18	core	12.0809	12.9805	2.41017		bld	48794.5	92.7078	131986		bld	2376.36	52211.4	bld	85.8289	bld	bld	36.4679	3173.41	0.149825	bld	0.933918	33.3645
	18009	Jörundur	plag																							20	rim	13.4698	14.0158	2.23988		bld	48573.2	83.2068	133840		41.5453	2272.9	53552	bld	91.5065	bld	bld	37.7777	3043.79	bld	bld	0.373929	33.8332
	18009	Jörundur	plag																							20	mantle	13.8719	13.8798	2.229		bld	48848.3	81.1574	131120		28.3904	2419.16	51533.4	bld	92.496	bld	bld	37.6833	2966.57	0.155103	bld	0.516781	32.1774
	18009	Jörundur	plag																							20	core	13.9109	13.1591	2.17758		bld	48896.6	80.5469	129543		bld	2412.33	50844.3	bld	95.1397	bld	bld	35.5822	3026.07	bld	bld	0.360996	32.0067
	18009	Jörundur	plag																							20	mantle	13.7999	12.859	2.36704		bld	48268.4	82.3262	133224		bld	2303.32	53769.2	bld	87.1588	bld	bld	37.4489	3018.56	0.204518	bld	0.76028	33.3827
	18009	Jörundur	plag																							20	rim	14.9516	12.9077	2.28796		bld	48266.3	77.4318	131379		bld	2301.15	52300.2	bld	88.1915	bld	bld	38.2253	2886.16	0.131533	bld	0.651988	32.6545
	18009	Jörundur	plag																							21	core	14.8194	15.2351	2.4251		bld	49325.6	83.4372	130397		bld	2397.04	52298.8	bld	86.0495	bld	bld	37.646	3189.57	0.15649	bld	0.491568	35.064
	18009	Jörundur	plag																							22	core	15.8094	13.9353	1.92047		bld	44665.2	99.5976	141411		bld	1854.12	62729.3	bld	105.362	bld	bld	46.3939	3367.58	0.131299	bld	0.964872	38.3735
	1811	Jörundur	plag		rim	58.7214	-0.00866		25.725	0.435463	0.022768		0.013885	8.33419	6.34501	0.274497	0.073187	0.059331	99.9961		0.413758	0.570016	0.0162258	0.420582		1	rim	4.17955	5.18358	2.62901		bld	48470.5	91.485	134422		bld	2256.52	53991.1	bld	86.6115	bld	bld	40.1122	3239.28	0.127735	bld	bld	35.4519
	1811	Jörundur	plag		core	59.1875	-0.00915		25.55	0.403551	0.009696		0.020645	8.05272	6.57683	0.293378	0.0799	0.041959	100.207		0.396623	0.586172	0.0172048	0.403567		1	mantle	5.54007	5.75146	2.4633		bld	49179.8	91.3767	131817		bld	2328.39	52716.1	0.382316	86.8203	bld	bld	38.2973	3241.68	0.138313	bld	bld	35.2212
	1811	Jörundur	plag		mantle	58.4156	0.02676		25.8659	0.433134	0.009618		0.017723	8.27958	6.46527	0.265513	0.096264	0.002052	99.8774		0.407962	0.576461	0.015577	0.414417		1	mantle	5.27966	5.83956	2.65098		bld	48705.2	82.8965	133218		bld	2287.73	53615.4	0.279674	79.2784	bld	bld	36.9871	3044.66	bld	bld	bld	32.8123
	1811	Jörundur	plag		mantle	58.1377	0.033416		25.93	0.462472	-0.01009		0.008775	8.46778	6.3276	0.260355	0.085407	0.031394	99.7348		0.418618	0.566057	0.015325	0.425133		1	mantle	7.31254	6.8207	2.5421		bld	49806.4	88.261	133073		bld	2337.62	52058.1	0.305579	77.3461	bld	bld	38.2304	3219.38	0.123448	bld	bld	38.3081
	1811	Jörundur	plag		rim	59.0943	0.022133		25.1991	0.460506	0.029411		0.015014	7.89313	6.68706	0.303958	0.085027	0.019913	99.8096		0.387761	0.59446	0.0177793	0.39478		1	core	6.3347	7.01372	2.71846		bld	48373	95.3668	134054		bld	2171.95	54717.2	0.424942	76.7396	bld	bld	40.1855	3455.96	bld	bld	bld	41.5178
	1811	Jörundur	plag		core	57.4557	0.039855		26.4438	0.42365	-0.0051		0.016414	8.77763	6.16456	0.24898	0.089742	0.033175	99.6884		0.433909	0.551437	0.0146546	0.440362		2	rim	7.58847	8.98432	2.61925		bld	48403.6	95.0262	134578		bld	2147.78	55040.8	bld	92.0829	bld	bld	37.3824	3390.02	0.198374	bld	bld	34.3707
	1811	Jörundur	plag		rim	58.3889	0.005467		25.8322	0.439559	0.012061		0.008983	8.33764	6.44378	0.352507	0.06788	0.003855	99.8928		0.408353	0.571091	0.0205564	0.416923		2	mantle	9.92424	9.31303	2.3824		bld	48119.2	91.8292	135868		bld	2061.22	56871.9	bld	87.2104	bld	bld	38.5759	3323.99	0.175816	bld	bld	34.4105
	1811	Jörundur	plag		core	58.2111	0.006284		25.9415	0.515768	0.006082		0.003535	8.41628	6.48896	0.268421	0.081577	0.04341	99.9829		0.410991	0.573402	0.0156069	0.417507		2	mantle	9.78472	9.53288	2.62274		bld	47765.3	92.8852	134964		bld	2020.14	55686.6	bld	87.5022	bld	bld	38.0089	3357.87	bld	bld	bld	34.9521
	1811	Jörundur	plag		rim	59.8946	0.018816		25.1141	0.378299	0.009791		0.02043	7.46612	6.80868	0.321036	0.073116	0.040656	100.146		0.370177	0.610871	0.018952	0.377328		2	core	8.74908	9.65596	2.48473		0.554372	49469.9	88.3021	132599		bld	2190.28	52790.1	bld	78.1253	bld	bld	35.3408	3117.53	bld	bld	bld	33.0191
	1811	Jörundur	plag		core	57.1146	0.004448		26.5564	0.432763	-0.01096		0.012398	9.11726	5.97214	0.225962	0.097999	0.027149	99.5502		0.451501	0.535176	0.0133234	0.457597		3	core	9.04315	7.12316	2.49213		bld	49541.5	104.299	130430		26.1219	2412.71	50968.8	bld	87.3435	bld	bld	35.2779	3492.38	0.158701	bld	bld	37.4496
	1811	Jörundur	plag		rim	58.925	0.01998		25.0157	0.4029	-0.00213		-0.00163	7.63991	6.7594	0.419214	0.089004	0.016185	99.2835		0.375046	0.600451	0.024503	0.384467		3	mantle	8.08448	7.5307	2.71188		bld	48356.7	96.8503	131919		bld	2291.72	53782.5	0.289386	77.8515	bld	bld	38.5808	3238.3	0.139528	bld	0.278368	32.465
	1811	Jörundur	plag		core	57.4168	0.015538		26.4853	0.488016	0.014008		0.01184	9.05631	6.03149	0.227028	0.082881	-0.00481	99.8244		0.447425	0.53922	0.0133547	0.453481		3	mantle	6.02622	7.22287	2.38844		bld	48040.2	95.5214	132935		bld	2289.63	53724.8	bld	80.0967	bld	bld	38.9303	3172.44	0.151498	bld	0.308096	34.0255
	1811	Jörundur	plag		mantle	58.5476	0.013692		25.6784	0.509164	0.006881		0.009573	8.13646	6.62803	0.288342	0.046371	0.023738	99.8883		0.397413	0.585819	0.0167688	0.40419		3	rim	5.98081	5.76933	1.86023		bld	49421.6	88.9095	133205		bld	2408.61	52119.5	bld	89.4211	bld	bld	35.5636	2937.48	0.15234	bld	bld	32.566
	1811	Jörundur	plag		rim	59.0735	0.008067		24.721	0.34605	0.014206		0.014737	7.23143	6.95685	0.43487	0.084828	0.036235	98.9218		0.355562	0.618979	0.0254588	0.364851		4	rim	5.88202	5.41257	2.78539		bld	50835	71.6065	125057		bld	2648.52	46080	0.367	68.1927	bld	1.89023	33.7705	2907.1	0.131284	bld	0.203856	34.502
	1811	Jörundur	plag		mantle	58.826	0.014083		25.349	0.414622	0.001131		0.008742	7.94426	6.65978	0.29369	0.056903	0.065452	99.6337		0.390473	0.592339	0.0171876	0.397302		4	mantle	6.83845	6.68373	2.66805		bld	49167.6	76.3204	133047		bld	2261.48	53881.3	0.332005	76.9183	bld	bld	37.8855	3160.91	bld	bld	bld	35.7347
	1811	Jörundur	plag		mantle	58.6081	0.021889		25.4735	0.43539	0.02622		0.013489	8.01444	6.65043	0.30765	0.056932	0.013868	99.6219		0.392574	0.589483	0.0179429	0.399747		4	mantle	6.54432	7.63258	2.30922		bld	49421.8	79.819	131080		38.0091	2356.5	51470.8	bld	88.7575	bld	bld	36.1669	3385.57	0.136194	bld	bld	37.4614
	1811	Jörundur	plag		mantle	60.5923	0.008399		24.5914	0.337155	-0.01087		0.009402	6.92589	7.15541	0.371365	0.104593	0.026738	100.112		0.340905	0.637331	0.0217644	0.34849		4	core	9.31394	8.01418	2.289		bld	50140.3	77.2608	130933		bld	2390.69	51187.3	bld	85.9281	bld	bld	35.5459	3280.62	bld	bld	bld	34.7383
	1811	Jörundur	plag		core	59.5328	0.004744		25.1824	0.363733	0.02532		0.006421	7.65555	6.74404	0.312516	0.067321	0.043795	99.9386		0.3784	0.603208	0.0183922	0.38549		5	rim	4.69719	4.10738	2.10589		bld	51697	87.4143	132181		bld	3140.29	49940.2	bld	78.9097	bld	bld	34.9574	3114.9	0.194984	bld	0.308039	20.1563
	1811	Jörundur	plag		rim	59.4949	0.019839		24.7326	0.449337	5e-06		0.006603	7.19695	6.94645	0.355206	0.091315	0.032008	99.3252		0.356463	0.622589	0.0209476	0.36409		5	mantle	6.50559	5.27497	2.55039		bld	48798.2	90.8609	133223		bld	2256.75	53110.4	bld	81.1219	bld	bld	39.0158	3379.21	bld	bld	bld	32.803
	1811	Jörundur	plag		mantle	57.648	0.029411		26.2142	0.447672	0.013491		0.006698	8.89759	6.1087	0.241734	0.061127	0.013061	99.6817		0.439616	0.546163	0.0142209	0.445958		5	core	4.34896	5.02902	2.61232		bld	48311.8	93.9552	132816		bld	2201.06	54897.9	bld	80.3733	bld	bld	39.4577	3366.56	bld	bld	bld	35.1989
	1811	Jörundur	plag		mantle	59.2718	0.003808		25.2818	0.41671	0.003495		0.018356	7.72817	6.6566	0.296696	0.088855	0.01601	99.7823		0.383972	0.598477	0.0175518	0.390831		6	rim	7.72427	7.02706	2.54741		bld	49612.6	84.5712	129786		bld	2391.39	50196.2	bld	81.3508	bld	bld	32.1893	2823.52	bld	bld	bld	31.0109
	1811	Jörundur	plag		mantle	59.05	0.011064		25.4809	0.454102	0.013019		0.003017	7.90269	6.58358	0.282777	0.08351	0.031484	99.8961		0.39214	0.591153	0.0167069	0.398802		6	mantle	8.60875	8.16428	2.03401		bld	46548.9	107.228	139249		37.3551	1961.89	60003.4	bld	127.495	bld	bld	41.0362	3180.19	bld	bld	bld	31.1998
	1811	Jörundur	plag		mantle	59.3117	0.013835		25.3251	0.470062	-0.01213		0.018278	7.85106	6.59895	0.292346	0.082142	-0.00388	99.9475		0.389818	0.592899	0.0172829	0.396674		6	mantle	8.74168	8.40791	1.88309		bld	46320.4	119.026	139621		bld	1906.9	60400.5	bld	124.803	bld	bld	44.4228	3149.33	0.165174	bld	bld	28.5946
	1811	Jörundur	plag		mantle	58.7934	0.026495		25.6866	0.471418	0.006179		0.019305	8.18174	6.49677	0.273363	0.080972	0.013546	100.05		0.403767	0.58017	0.0160625	0.410359		6	core	7.6711	7.08027	1.62832		bld	44956.1	131.717	144084		bld	1741.76	64408.1	0.401532	138.176	bld	bld	45.7965	3161.5	0.195849	bld	bld	28.271
	1811	Jörundur	plag		mantle	58.9636	0.021349		25.4611	0.427459	0.015774		0.012618	8.00188	6.62727	0.28427	0.036765	0.045631	99.8977		0.393546	0.589808	0.0166464	0.400208		7	rim	10.8411	9.79155	2.39879		bld	48453	107.467	132609		bld	2217.61	54301.8	0.410338	109.365	bld	bld	38.7945	3621.76	bld	bld	bld	35.6905
	1811	Jörundur	plag		core	58.6473	0.001617		25.7647	0.438718	-0.00282		0.017638	8.23178	6.45332	0.277161	0.095947	-0.02577	99.8996		0.40672	0.576975	0.016305	0.413461		7	mantle	10.4172	12.3659	1.83649		bld	47008.5	115.455	138453		28.3031	1999.74	58670.2	bld	104.285	0.130352	bld	45.0999	3778.85	0.151275	bld	bld	35.9123
	1811	Jörundur	plag		core	59.2089	-0.00407		25.4315	0.446426	-0.00581		0.021134	7.79626	6.65262	0.297482	0.060809	0.010116	99.9154		0.386168	0.596287	0.0175444	0.393064		7	mantle	14.2546	13.2507	2.35427		bld	46493	116.314	139242		bld	1950.5	59817.9	bld	106.118	bld	bld	42.9546	3764.74	0.139821	bld	bld	36.6104
	1811	Jörundur	plag		rim	58.6613	-0.00371		25.5706	0.406303	0.002259		0.010565	7.98119	6.51704	0.337362	0.054074	0.009824	99.5468		0.395582	0.584509	0.0199091	0.403617		7	core	11.7845	12.1845	2.05421		bld	47166.8	102.452	137377		bld	2030.07	58652	bld	101.412	bld	bld	41.3278	3390.45	0.154123	bld	bld	32.2896
	1811	Jörundur	plag		core	59.5859	-0.0138		25.1583	0.425085	0.009576		0.005857	7.67957	6.84697	0.314883	0.087302	0.031678	100.131		0.375631	0.606031	0.0183384	0.382648		7	mantle	10.1104	10.983	2.4032		bld	47571.9	103.245	135542		26.9876	2099.64	57055.9	bld	109.709	bld	bld	42.3006	3440.75	bld	bld	bld	33.1177
	1811	Jörundur	plag		mantle	58.4651	0.023848		25.5898	0.475405	0.013702		0.00675	8.30807	6.53201	0.285646	0.10237	0.017209	99.8199		0.405901	0.577483	0.0166163	0.412759		7	mantle	9.36481	9.94673	2.47268		bld	47868.8	108.112	133599		bld	2194.62	54613.2	0.317815	96.8489	bld	bld	41.0855	3612.55	0.184678	bld	bld	35.6551
	1811	Jörundur	plag		rim	59.1679	0.021183		25.7775	0.37471	0.00454		0.002065	7.86337	6.69863	0.297827	0.06095	0.02994	100.299		0.386605	0.59596	0.0174345	0.393465		7	rim	7.33473	8.27379	2.39193		bld	48671.6	101.369	134806		26.0921	2229.83	55099.1	0.46074	91.1	bld	bld	38.5434	3439.85	bld	bld	bld	35.673
	1811	Jörundur	plag		mantle	56.6379	0.009739		27.1219	0.430141	0.008507		0.013301	9.51306	5.74561	0.215172	0.096545	-0.01905	99.7728		0.471731	0.515565	0.0127042	0.477801		8	rim	7.20209	6.70772	2.36921		bld	47602.8	93.6461	137203		bld	2081.57	58173.9	0.321675	93.8093	bld	bld	39.4944	3334.76	0.139238	bld	0.205184	36.4999
	1811	Jörundur	plag		mantle	59.4903	0.008515		25.2717	0.39885	-0.0101		0.018331	7.6383	6.69337	0.303425	0.074107	0.057665	99.9445		0.379795	0.602241	0.0179635	0.386743		8	mantle	7.78527	7.43938	2.22643		bld	47789.3	96.6489	134361		35.1171	2161.74	55603.9	bld	100.9	0.106823	bld	40.372	3478.3	bld	bld	bld	37.7817
	1811	Jörundur	plag		mantle	59.0654	0.012868		25.6044	0.420744	-0.01143		0.006523	8.02999	6.61079	0.288334	0.07695	0.051405	100.156		0.394868	0.588251	0.0168818	0.401648		8	core	8.73008	7.32523	2.16193		bld	47834.1	96.3702	133953		28.5365	2173.85	54397.1	0.409718	96.182	bld	bld	37.4013	3341.84	0.254239	bld	bld	35.3441
	1811	Jörundur	plag		mantle	58.6634	-0.02238		25.747	0.42151	-0.00165		0.017242	8.17883	6.47117	0.287691	0.081018	0.03738	99.8812		0.404266	0.578803	0.0169312	0.411228		9	core	7.27447	7.62474	2.47754		bld	49453.8	74.8819	128061		bld	2488.02	49082.5	bld	73.0731	bld	bld	30.8886	2735.24	bld	bld	bld	31.4865
	1811	Jörundur	plag		mantle	58.3765	0.00425		25.8097	0.489044	0.0129		0.012085	8.41224	6.29309	0.263551	0.067764	0.009577	99.7507		0.418233	0.566165	0.0156012	0.424862		9	mantle	8.85907	7.56502	2.54196		bld	50151.5	74.142	127629		bld	2575.22	48380.1	bld	79.0932	bld	bld	31.3424	2777.98	bld	bld	bld	32.1588
	1811	Jörundur	plag		mantle	57.9255	0.008711		26.1429	0.488368	-0.00215		0.020086	8.62815	6.16819	0.262778	0.054591	-0.00426	99.6929		0.429203	0.555233	0.015564	0.435989		9	mantle	7.38785	6.89237	2.54643		bld	48306.1	83.0715	133592		bld	2284.24	54044.2	bld	78.8017	bld	bld	37.3376	3169.56	0.109917	bld	bld	33.5153
	1811	Jörundur	plag		mantle	58.8336	0.015115		25.6781	0.433083	-0.00241		0.010627	8.09004	6.55465	0.285682	0.098817	0.037832	100.035		0.398697	0.58454	0.0167634	0.405494		9	rim	4.03831	5.10091	2.78159		bld	50415.7	79.4219	127353		bld	2610.93	48118	bld	77.7342	bld	bld	32.3118	2952.72	0.119927	bld	0.215508	32.6944
	1811	Jörundur	plag		mantle	60.4018	-0.03232		24.2604	0.427107	0.002694		0.011503	6.80666	7.18879	0.368296	0.08601	0.044729	99.5657		0.33607	0.642279	0.0216511	0.343507		10	rim	6.27912	5.5812	2.42339		bld	49457.8	89.3212	130453		bld	2362.73	51139.3	0.390998	85.8279	bld	bld	34.5378	3005.26	0.215793	bld	0.263355	32.7387
	1811	Jörundur	plag		core	58.0359	0.017464		25.0076	0.491087	0.014255		0.007474	8.03552	6.7474	0.28462	0.071757	0.003951	98.717		0.390373	0.593164	0.0164634	0.396907		10	mantle	5.84158	6.2407	2.53372		bld	49444.1	106.873	131445		bld	2289.9	52476	bld	94.3006	bld	bld	38.7076	3572.23	0.14709	bld	bld	36.8495
	1811	Jörundur	plag																							10	core	5.77715	6.31401	2.61474		bld	49378.1	105.731	129962		bld	2318.01	51402.8	bld	88.9811	bld	bld	36.5059	3512.44	bld	bld	bld	35.5425
	1811	Jörundur	plag																							10	mantle	6.35837	6.16836	2.56515		bld	49301	103.991	130970		bld	2291.72	52054.1	0.333475	90.5958	bld	bld	38.038	3356.96	0.136313	bld	bld	35.8726
	1811	Jörundur	plag																							10	mantle	5.75669	6.08964	2.2453		bld	48740.6	95.0172	133129		bld	2307.09	53043.4	bld	88.855	bld	bld	35.3434	3102.25	0.177693	bld	bld	33.8779
	1811	Jörundur	plag																							11	rim	5.65066	7.12484	2.62238		bld	48993.8	88.8192	132483		bld	2323.01	52829.4	bld	80.5175	bld	bld	38.0912	3153.83	0.117217	bld	0.237799	35.3408
	1811	Jörundur	plag																							11	mantle	7.59583	7.9571	2.22894		bld	50853.6	90.7912	127174		bld	2570.31	47808.5	bld	84.7488	bld	bld	31.7374	3187.46	0.193337	bld	bld	34.8445
	1811	Jörundur	plag																							11	core	9.06761	8.27252	2.56983		bld	49502.8	90.0479	130597		bld	2389.7	50462.8	bld	86.5377	bld	bld	34.8173	3168.36	0.21578	bld	0.32487	34.2452
	1811	Jörundur	plag																							11	mantle	8.064	8.10047	2.53453		bld	50128.7	89.206	126173		bld	2497.33	47605.4	bld	84.6114	bld	bld	34.705	3206.86	0.13609	bld	bld	34.2352
	1811	Jörundur	plag																							12	rim	5.32182	5.24353	2.60594		bld	50080	80.6952	127800		bld	2514.87	49188.5	bld	70.2138	bld	bld	33.1182	3036.68	bld	bld	bld	32.9823
	1811	Jörundur	plag																							12	mantle	6.75706	5.81877	2.59421		bld	48949.3	91.3591	131647		bld	2344.4	53025.3	bld	71.8561	bld	bld	37.4178	3382.82	bld	bld	bld	36.9005
	1811	Jörundur	plag																							12	core	5.34415	5.97832	2.4559		bld	49115.8	95.4443	132733		bld	2323.61	52809.9	bld	76.5459	bld	bld	37.0568	3526.19	bld	bld	bld	39.8212
	1811	Jörundur	plag																							12	rim	6.50375	5.45601	2.57503		bld	50129.6	83.0227	129897		bld	2512.4	49740.8	bld	74.8577	bld	bld	31.9698	3048.06	0.123763	bld	bld	32.5975
	1811	Jörundur	plag																							13	rim	7.9361	5.39307	2.66106		bld	48969.9	90.1095	133425		38.7943	2267.89	53801.7	bld	81.144	bld	bld	39.1	3229.46	0.128614	bld	bld	36.0684
	1811	Jörundur	plag																							13	core	4.44781	6.17455	2.74072		bld	49090	100.123	132180		118.502	2289.98	53288.7	0.375307	78.7779	bld	bld	42.5292	3419.54	0.124979	bld	0.364513	39.293
	1811	Jörundur	plag																							14		bld	bld	bld		bld	bld	bld	bld		bld	bld	29646.2	bld	191.626	bld	bld	bld	bld	bld	bld	bld	71.9502
	1811	Jörundur	plag																							15	rim	9.59489	9.59263	2.50416		bld	48827.5	94.3453	131964		bld	2286.78	51911.3	bld	83.4588	bld	bld	34.4086	3020.35	0.136159	bld	0.291214	33.7763
	1811	Jörundur	plag																							16	core	12.6124	11.7526	2.6224		bld	48095.7	105.099	135897		bld	2159.13	57067.5	bld	88.631	bld	bld	43.929	3600.75	0.151627	bld	bld	38.1164
	1811	Jörundur	plag																							17		5.12322	4.54603	2.39125		bld	51456.8	61.4431	127280		37.1094	2615.88	48631.6	bld	70.7572	bld	bld	33.165	2547.26	0.113195	bld	bld	30.4313
	1811	Jörundur	plag																							17		bld	4.91845	2.60808		bld	51573.4	58.2401	132149		39.74	2640.21	49411.1	0.179526	80.6172	bld	bld	33.2366	2470.89	0.0671824	bld	bld	26.6359
	1811	Jörundur	plag																							17		4.3124	4.85667	2.40317		bld	49425.1	66.7503	134564		41.6769	2366.47	53614.3	0.11336	83.2234	bld	1.91589	38.2981	2773.09	0.107665	bld	bld	27.9265
	1811	Jörundur	plag																							17		6.86736	4.80982	2.56723		2.25852	50161.3	72.4345	138590		43.9165	2388.89	54453.7	0.217489	82.5423	bld	bld	38.6603	2997.79	0.121905	bld	0.252954	31.4467
	1811	Jörundur	plag																							17		3.80023	4.97077	2.88642		bld	51339	68.0849	131413		39.168	2582.85	50029.8	0.246383	80.6233	bld	bld	35.227	2796.78	0.116109	bld	bld	29.3428
	1811	Jörundur	plag																							18		4.09471	4.35461	2.52407		bld	50406.3	89.0556	137212		56.6416	2524.11	53841.3	0.188053	85.7642	bld	bld	38.5031	3165.43	0.14793	bld	0.268207	31.7037
	1811	Jörundur	plag																							18		4.20404	4.49714	2.28951		bld	48030.8	86.8184	142012		56.866	2190.76	59332.6	0.252801	100.971	bld	bld	46.3444	3354.16	0.156644	bld	0.321944	30.5332
	1811	Jörundur	plag																							18		5.93586	4.49656	2.19195		bld	48116.4	98.474	141197		40.9974	2188.9	58701.8	0.223793	100.645	bld	bld	47.5412	3594.94	0.17235	bld	0.714077	33.3939
	1811	Jörundur	plag																							18		4.99559	5.166	3.02358		bld	50571.6	72.9729	132864		39.2959	2617.62	51555.9	0.279033	65.0979	bld	bld	36.5397	2760.16	0.0738191	bld	0.18681	27.1153
	1811	Jörundur	plag																							18		6.73376	5.01463	2.76005		bld	49029.3	74.2572	130357		33.9019	2448.94	50588	bld	63.4686	bld	bld	35.0502	2695.35	0.10131	bld	bld	27.1654
	1811	Jörundur	plag																							18		6.62616	5.33509	2.95914		bld	49764.9	75.1739	132958		43.3046	2497.22	51191.9	0.241861	70.6119	bld	bld	36.0795	2837.07	0.131626	bld	bld	27.2699
	1811	Jörundur	plag																							18		7.38032	6.03146	2.88255		bld	49489.8	83.7728	134376		36.0905	2440.02	54314.4	0.25787	72.4839	0.119867	bld	42.2295	3241.09	0.145342	bld	0.407529	30.2023
	1811	Jörundur	plag																							18		8.06104	6.52633	2.72778		2.48886	49900.9	82.2655	135932		41.869	2460.66	54491	0.197902	75.4107	bld	bld	40.5227	3174.23	0.0916937	bld	bld	33.9933
	1811	Jörundur	plag																							18		5.49887	5.03803	2.50356		2.87243	50502.7	66.8987	126892		41.4565	2565.28	48059.8	0.274972	67.4248	0.121952	bld	34.2383	2874.3	0.0924592	bld	bld	30.3744
	1811	Jörundur	plag																							18		7.38127	4.91906	2.74826		bld	49689	70.8138	133516		46.9632	2430.31	52009.6	0.155225	71.7952	bld	bld	39.1016	3083.78	0.109962	bld	bld	29.9968
	1811	Jörundur	plag																							18		7.02183	5.06867	2.47638		bld	48692.8	78.4499	138659		40.2455	2280.73	55537	0.220237	80.6565	bld	bld	41.3232	3277.88	0.152567	bld	bld	32.4073
	1811	Jörundur	plag																							18		5.79782	5.0962	2.27216		bld	47980.3	79.4789	137729		41.3093	2172.63	57250	0.177869	81.0707	bld	bld	42.9658	3342.34	0.132226	bld	bld	32.3742
	1811	Jörundur	plag																							18		9.31952	5.47328	2.60297		bld	48265	82.4394	142123		48.4176	2163.41	59092.1	0.157681	84.1925	0.145056	bld	46.3544	3448.43	0.11759	bld	bld	34.499
	1811	Jörundur	plag																							18		5.02777	5.37128	2.58139		bld	48286.7	77.9316	137552		40.9812	2226.64	55565.4	0.234923	75.7019	bld	bld	42.6295	3143.58	0.135001	bld	0.182505	30.7327
	1811	Jörundur	plag																							18		6.0837	5.25335	2.44264		bld	50396.9	70.8558	132680		34.875	2382.9	51389.8	bld	72.9358	bld	bld	37.8316	2942.17	0.105197	bld	0.166539	29.8714
	1811	Jörundur	plag																							18		4.20948	4.83204	2.79713		bld	51168.5	72.4536	134159		116.595	2455.87	52430.2	0.151795	81.1193	bld	bld	37.6189	2965.97	0.0938144	bld	0.185106	29.4838
	1811	Jörundur	plag																							19		bld	4.78786	1.29114		2.55225	48394.9	108.569	141794		73.5795	2149.23	58181.1	0.302884	150.313	bld	bld	50.249	2800.33	0.117806	bld	bld	17.9251
	1811	Jörundur	plag																							19		3.50638	4.76166	1.79965		bld	48064.1	104.736	140860		80.321	2110.95	58711.9	0.337064	150.459	bld	bld	45.0352	2880.74	0.133714	bld	bld	17.8213
	1811	Jörundur	plag																							19		bld	4.26944	1.42261		bld	49026.8	96.054	129998		60.8899	2453.09	54854.9	0.304632	131.387	0.134588	bld	50.6495	3095.48	0.137969	bld	0.466347	24.9207
	1811	Jörundur	plag																							20		6.807	5.48273	3.50944		bld	50564.6	92.1042	144792		41.1486	3339.96	54133.2	0.360782	120.991	bld	bld	42.9291	3579.28	0.129501	bld	0.46775	30.828
	1811	Jörundur	plag																							20		bld	3.99392	2.01753		bld	48414.9	88.5529	146007		60.4515	2201.12	61090.9	0.196144	139.455	0.154294	bld	44.0839	3366.38	0.120301	bld	0.467051	28.9988
	1811	Jörundur	plag																							20		4.62751	4.38063	1.63837		bld	46466.4	77.326	145295		301.067	2062.22	62329.5	0.242656	133.782	bld	bld	43.5797	2833.86	0.0685702	bld	bld	19.2475
	1811	Jörundur	plag																							20		6.38662	4.72827	1.79223		bld	47658.1	80.7297	143169		65.412	2125.54	60405.6	0.286002	143.432	bld	bld	43.5901	2780.38	0.101782	bld	bld	17.457
	1811	Jörundur	plag																							21		4.72629	5.09248	2.55175		bld	49687.4	79.5551	138317		42.9856	2481.61	54780.8	0.2047	83.4676	bld	bld	40.698	2934.75	0.0888281	bld	bld	29.9691
	1811	Jörundur	plag																							21		6.47286	6.61858	2.56948		bld	49940.7	94.6401	134343		48.045	2413.83	52390.4	0.193363	75.9898	0.76227	bld	42.9223	3550.78	0.149635	bld	1.20847	31.0259
	1811	Jörundur	plag																							21		6.58159	6.75545	2.40755		bld	49027.5	98.3663	135929		37.2129	2285.28	54498.5	0.262005	80.7718	bld	bld	39.8853	3473.26	0.141043	bld	0.499643	31.5794
	1811	Jörundur	plag																							21		6.64087	7.38977	2.8578		bld	49753.5	86.9148	136484		35.5565	2274.31	55081.5	0.117675	70.0903	0.119112	bld	40.4841	3120.52	0.105335	bld	bld	29.4856
	1811	Jörundur	plag																							21		9.75933	7.7835	3.10383		bld	51392.4	75.9013	132440		38.3763	2498.12	50226.7	0.171621	66.8671	bld	bld	35.1016	2775.19	0.126191	bld	bld	25.7171
	1811	Jörundur	plag																							21		7.10529	6.70524	2.67021		bld	48921.5	98.0241	138036		38.2537	2300.22	55714.4	bld	84.9133	0.0997493	bld	42.3583	3436.77	0.167918	bld	bld	32.0021
	1811	Jörundur	plag																							21		5.60577	6.40912	2.29343		2.16693	49606	88.6591	136691		34.247	2373.42	53235.7	0.134837	77.21	bld	bld	38.1996	3138.21	0.137217	bld	0.157383	28.0304
	1811	Jörundur	plag																							21		6.5174	5.54512	2.47074		2.82665	48914.3	82.9407	137130		32.759	2303.24	55460.1	0.167188	81.8084	bld	bld	41.0697	3074.46	0.107826	bld	0.209936	29.6387
	1811	Jörundur	plag																							21		5.19118	4.74305	2.55489		2.32237	50669.3	94.3369	132905		40.5079	2387.83	52915.8	0.381626	79.3945	0.399661	bld	43.742	3751.97	0.15418	bld	3.04514	33.1803
	1811	Jörundur	plag																							21		bld	4.62709	2.03377		bld	46980.3	111.379	153553		52.3261	2009.03	66342.7	bld	150.087	bld	bld	51.4287	3646.88	0.145802	bld	bld	27.7268
	1811	Jörundur	plag																							21		6.15553	4.51378	2.2075		4.80213	47365.5	106.392	152552		45.9945	2004.54	64643.7	bld	152.813	bld	bld	46.5947	3501	0.164766	bld	bld	27.0135
	1811	Jörundur	plag																							21		3.68955	4.20628	1.99733		bld	48033.2	102.768	144079		47.3892	2059.01	59562.2	0.156455	144.705	bld	bld	45.5195	3481.11	0.186829	bld	bld	28.1649
	1811	Jörundur	plag																							22		5.04064	4.55552	1.95534		bld	48362.9	103.909	140544		45.5531	2044.71	59142.8	0.19685	139.599	bld	bld	48.9982	3603.97	0.167867	bld	0.58615	29.6236
	1811	Jörundur	plag																							22		9.7385	5.07094	2.07762		bld	48389.4	117.338	161766		47.4994	1917.63	68559.5	0.223728	154.396	bld	bld	55.6682	3758.99	0.132299	bld	0.46937	28.1028
	1811	Jörundur	plag																							22		6.03275	4.39918	1.74948		bld	48488.1	109.801	142620		44.7298	2082.27	57791.2	0.170101	142.232	0.111376	bld	46.4259	3636.58	0.137763	bld	0.883524	30.7856
	1811	Jörundur	plag																							22		6.27606	4.31206	1.7966		bld	48423.7	99.0867	133840		50.9596	2057.69	57418.4	0.215652	130.763	bld	bld	44.1242	3418.04	0.128039	bld	bld	30.3083
	1811	Jörundur	plag																							22		6.18307	4.28131	2.08337		bld	49409	101.797	140038		702.341	2166.21	61714.2	bld	143.176	bld	bld	47.4143	3458.66	0.146793	bld	0.203306	30.1867
	1811	Jörundur	plag																							22		bld	4.26139	1.72382		bld	48470.2	103.652	135374		58.6079	2144.55	56514.3	0.241135	131.997	bld	bld	45.1442	3473.14	0.149942	bld	0.673206	29.0926
	1811	Jörundur	plag																							22		4.40176	4.04514	2.04109		bld	48552.8	104.486	142280		73.4674	2290.91	60030.9	0.213709	145.337	0.126325	bld	46.4268	3554.81	0.135802	bld	0.372727	30.2965
	IDDP-1 Obisidan	IDDP-1	plag		rim	59.9451	0.006615		24.5737	0.407039	-0.00358		0.005595	7.16567	7.04315	0.343742	0.088234	0.011281	99.5865		0.352642	0.627216	0.0201418	0.359891		2		11.6233	11.0498	1.79483		bld	44338.8	274.463	140613		50.8698	2273.62	61787.9	0.213245	122.918	0.227766	bld	50.4463	3734.26	0.514731	bld	1.649	18.6449
	IDDP-1 Obisidan	IDDP-1	plag		mantle	60.3076	-0.01508		24.2782	0.408583	-0.00299		-0.00262	6.87972	7.08317	0.357941	0.065291	0.051166	99.411		0.341878	0.636943	0.0211787	0.349275		2		11.0468	11.2067	1.98379		bld	45221.5	265.603	140410		54.3757	2443.71	59680.9	0.242726	150.362	0.145421	bld	50.3774	3740.09	0.530664	bld	1.78903	20.9312
	IDDP-1 Obisidan	IDDP-1	plag		mantle	58.4634	0.014014		25.6758	0.435531	0.008812		0.011976	8.27066	6.49711	0.271562	0.083428	0.069886	99.8022		0.406403	0.577709	0.0158881	0.412964		2		10.8636	11.5799	2.2574		bld	47190.7	253.012	138647		46.3963	2526.61	57376.7	0.33402	138.513	0.125708	bld	45.026	3596.38	0.433232	bld	1.62017	19.086
	IDDP-1 Obisidan	IDDP-1	plag		core	59.0291	0.015995		25.3955	0.416689	0.016074		0.004364	7.95015	6.61564	0.290362	0.097993	0.026531	99.8584		0.392266	0.590676	0.0170582	0.399073		2		12.5677	11.1482	1.76113		bld	44252.9	492.366	138966		55.606	2276.15	59840.3	0.533325	127.225	0.384738	bld	88.784	6012.85	1.15363	bld	1.57471	27.5108
	IDDP-1 Obisidan	IDDP-1	plag		mantle	58.9327	-0.0046		25.5845	0.39417	-0.00224		0.017369	8.09539	6.56284	0.289841	0.096661	0.026479	99.9931		0.398467	0.584546	0.0169864	0.405353		3		11.4803	11.1662	1.92394		bld	42423.8	220.492	146465		64.2536	2039.95	64926.7	0.264811	119.758	0.297768	bld	44.7048	3808.94	0.401233	bld	1.79663	19.312
	IDDP-1 Obisidan	IDDP-1	plag		rim	57.9313	0.012641		25.8769	0.397524	-0.00512		0.007241	8.57229	6.3493	0.269005	0.067385	0.032243	99.5107		0.420581	0.563704	0.0157145	0.427296		3		12.8986	11.0102	2.19647		2.2596	44256.3	187.54	141969		47.9207	2247.46	60496	0.192888	114.062	0.130886	bld	37.6309	3063.65	0.392943	bld	1.46859	16.4445
	IDDP-1 Obisidan	IDDP-1	plag		rim	53.7789	0.074514		28.8073	0.543478	0.014701		0.058744	11.8191	4.48184	0.144793	0.04957	0.001701	99.7746		0.587967	0.403457	0.00857636	0.593053		3		11.5221	10.9744	1.93764		bld	42723.3	209.799	145759		51.4307	2114.99	63331.4	0.129356	126.131	0.234704	bld	42.5407	3456.86	0.392784	bld	1.5947	21.0546
	IDDP-1 Obisidan	IDDP-1	plag		mantle	54.316	0.052789		28.4914	0.569179	0.003691		0.050263	11.6278	4.59427	0.14877	0.080511	0.021587	99.9563		0.577965	0.413231	0.00880453	0.583099		4		11.8745	11.1051	1.76593		bld	43854.5	213.182	144643		47.478	2056.8	63707.5	0.165743	128.026	0.164798	bld	43.6105	3483.84	0.432445	bld	1.53736	19.9918
	IDDP-1 Obisidan	IDDP-1	plag		core	57.5228	0.040824		26.1001	0.511632	0.010051		0.041629	9.08026	5.83553	0.267108	0.033686	0.021767	99.4654		0.454968	0.529097	0.0159352	0.462335		4		12.0082	11.5774	1.75732		1.65539	44478.1	202.224	142958		51.9266	2146.57	63904.3	0.1295	123.084	0.172802	bld	44.228	3472.65	0.398623	bld	1.8239	19.342
	IDDP-1 Obisidan	IDDP-1	plag		core	56.3679	0.031531		26.8122	0.663198	0.0086		0.056293	9.91437	5.43713	0.21759	0.072994	0.002836	99.5846		0.495415	0.491639	0.0129458	0.501913		4		14.3873	11.9506	1.96068		bld	44585.5	196.519	140212		41.2242	2272.1	60016.2	0.123289	116.186	0.189697	bld	32.4796	3298.76	0.369817	bld	1.7083	17.4354
	IDDP-1 Obisidan	IDDP-1	plag																							4		12.4137	12.1308	1.93045		2.51038	44821.6	201.552	146599		44.5354	2229.39	63123.2	0.215392	108.816	0.170369	bld	42.1347	3364.97	0.418927	bld	1.74219	17.0297
	IDDP-1 Obisidan	IDDP-2	plag																							5		11.4713	11.152	2.0278		bld	40396.4	489.809	150187		45.5102	1828.57	70333.9	0.359993	111.677	0.666597	bld	79.1071	4052.07	0.650761	bld	1.69037	18.1315
	IDDP-1 Obisidan	IDDP-3	plag																							5		10.7646	10.8554	1.77299		1.91893	40745.7	296.731	155772		50.6004	1738.32	74613.2	0.267153	109.002	0.535233	bld	56.5735	3676.53	0.453529	bld	1.76683	13.2403
	IDDP-1 Obisidan	IDDP-4	plag																							5		9.18978	11.7306	2.05256		bld	42144.9	209.423	144991		51.9437	1940.71	67597	0.193032	97.6048	0.38679	bld	53.1809	2987.89	0.442224	bld	1.53352	14.0862
	IDDP-1 Obisidan	IDDP-5	plag																							5		15.8091	11.6833	2.20285		bld	44376.1	207.643	134153		55.864	2809.8	57823.2	0.24092	128.093	0.214109	bld	51.2122	3732.53	0.427426	bld	1.85836	19.2206
	IDDP-1 Obisidan	IDDP-6	plag																							6		11.8227	11.7294	2.011		bld	45163.3	205.198	140365		45.7448	2266.87	61498.5	0.219328	113.856	bld	bld	42.2619	3505.98	0.407504	bld	1.63223	17.2526
	IDDP-1 Obisidan	IDDP-7	plag																							6		12.5363	11.4084	2.1611		bld	44754.2	207.51	141791		56.3191	2287.95	61487	0.143036	122.748	0.165299	bld	41.2475	3479.24	0.384153	bld	1.55223	17.015
	IDDP-1 Obisidan	IDDP-8	plag																							6		12.2807	11.5385	2.03274		bld	43959.6	213.894	141587		50.0786	2156.5	62064.7	0.141585	117.286	0.193704	bld	43.3824	3575.68	0.40064	bld	1.63511	17.239
	IDDP-1 Obisidan	IDDP-9	plag																							7		12.7468	11.2941	1.76542		bld	45208.5	222.562	138811		48.3693	2382.79	58649.2	0.185357	136.574	bld	bld	41.5297	3584.77	0.417528	bld	1.78963	18.3699
	IDDP-1 Obisidan	IDDP-10	plag																							7		12.8453	10.9544	1.80497		bld	46194.4	221.307	139013		52.8946	2518.36	57696.4	bld	141.833	0.106567	bld	39.9913	3504.57	0.397718	bld	1.68528	18.2861
	IDDP-1 Obisidan	IDDP-11	plag																							7		11.9735	11.0848	1.84426		bld	46056	250.96	136578		46.3289	2481.18	57620.8	0.211397	127.156	0.278143	bld	47.6076	3500.47	0.386557	bld	1.77985	16.9184
	IDDP-1 Obisidan	IDDP-12	plag																							1	rim	11.742	11.0361	0.706943		bld	40592.1	381.87	177657		121.008	1361.7	91872.1	0.701128	305.592	0.796904	bld	71.0453	4846.08	0.617222	bld	1.69342	13.96
	IDDP-1 Obisidan	IDDP-13	plag																							1	rim	12.9306	11.0363	0.600906		bld	41510.2	395.45	175022		88.0062	1460.74	88876.9	bld	321.648	0.830866	bld	69.2741	5030.17	0.423742	bld	1.77481	15.1605
	IDDP-1 Obisidan	IDDP-14	plag																							1	rim	11.2988	11.8969	1.58487		bld	47135.2	344.148	158696		74.6342	2096.14	73166.7	0.585648	249.202	0.636571	bld	55.2115	5336.63	0.407688	bld	1.77683	25.8048
	IDDP-1 crystal-rich	IDDP-1	plag		rim	63.3481	-0.00353		22.2529	0.394445	0.014435		0.004951	4.16104	7.81961	1.75921	0.05105	0.004633	99.8068		0.203916	0.693436	0.102649	0.227242				25.2743	25.5779	2.26644		bld	53674	71.4132	150361		25.3779	5857.03	59417	0.315981	106.755	bld	bld	80.2862	3450.08	0.119681	bld	bld	25.9835
	IDDP-1 crystal-rich	IDDP-1	plag		mantle	64.4462	-0.00288		21.594	0.167907	0.006917		-0.00686	3.28	7.85246	2.38111	0.059666	0.101816	99.8803		0.161381	0.699128	0.139491	0.187541				24.6063	25.6866	2.14803		bld	52937.4	55.9271	152213		36.321	5718.65	60462.5	0.286881	111.718	bld	bld	58.9772	3279.24	bld	bld	bld	26.1057
	IDDP-1 crystal-rich	IDDP-1	plag		core	65.4998	-0.01422		21.045	0.151303	-0.00189		0.00525	2.57758	7.83727	2.94784	0.051429	0.054804	100.154		0.127166	0.699674	0.173161	0.153797				25.9142	25.9568	2.46894		bld	53312.8	54.9941	150988		30.6824	6105.61	58677.1	0.172708	115.12	bld	bld	56.7537	3065.27	bld	3.20501	0.172004	24.7015
	IDDP-1 crystal-rich	IDDP-1	plag		mantle	61.7828	0.033318		24.4029	0.322083	0.002484		0.005037	5.84931	7.40658	1.02429	0.052194	0.046926	100.928		0.285729	0.654696	0.0595744	0.30383				20.4912	21.3752	2.00248		bld	53839.9	28.9177	117022		19.781	12006.3	31374.2	0.108112	74.7337	bld	bld	22.2091	1906.72	bld	bld	0.232617	11.0144
	IDDP-1 crystal-rich	IDDP-1	plag		mantle	59.8846	0.007473		24.9853	0.422378	0.003687		0.003342	6.85375	6.94667	0.792081	0.031013	0.03599	99.9663		0.336508	0.617187	0.0463046	0.352847				24.223	23.0228	2.27689		0.276265	50376	55.5165	143140		21.5694	5564.58	56213.4	-0.087559	108.04	0.0648818	0.54225	51.0847	2912.72	0.0113469	2.22034	0.320924	33.871
	IDDP-1 crystal-rich	IDDP-1	plag		mantle	59.8609	0.005384		25.0233	0.404289	-0.00396		-0.0059	6.90292	6.93324	0.817632	0.044367	0.000432	99.9826		0.338005	0.614326	0.0476689	0.354924				22.1782	22.8236	2.13466		0.63465	49346.5	56.0332	139274		29.4778	5314.52	55503.2	0.0759537	127.112	0.0156903	0.349147	54.4481	2918.02	0.0493254	2.40607	0.144745	32.9383
	IDDP-1 crystal-rich	IDDP-1	plag		mantle	66.1864	0.004733		21.9723	0.228898	-0.00845		0.009969	3.54377	8.08148	1.92993	0.083042	0.041172	102.073		0.173158	0.714562	0.112281	0.195059				23.0965	22.5035	1.81669		0.0274408	49564.4	54.369	140452		bdl	5260.21	56371.9	0.24123	126.19	0.0313882	0.0981315	51.9444	2799.21	0.012953	1.55956	0.373443	27.6457
	IDDP-1 crystal-rich	IDDP-1	plag		core	62.2708	0.009263		24.3659	0.310949	-0.01159		-0.00185	6.42425	7.30493	0.881409	0.107924	0.02231	101.684		0.310464	0.638819	0.050717	0.327051				24.1764	22.6732	2.0107		0.417312	49750.1	60.2071	138990		bdl	5019.23	56253.4	0.226948	95.9013	0.0420979	1.01513	53.9311	3120.73	0.000492923	2.61156	0.127033	31.2646
	IDDP-1 crystal-rich	IDDP-1	plag		core	60.9177	-0.01374		25.1166	0.362596	-0.01871		-0.00249	7.38142	6.74864	0.719045	0.104009	0.045369	101.361		0.360957	0.597178	0.0418657	0.376729
	IDDP-1 crystal-rich	IDDP-1	plag		mantle	67.7668	0.025644		20.3012	0.45109	-0.0083		-0.0125	2.12074	7.73994	3.7155	0.088287	0.08433	102.273		0.103197	0.681534	0.215269	0.131506
	IDDP-1 crystal-rich	IDDP-1	plag		rim	59.6997	0.015097		26.3475	0.429061	0.001696		0.004702	8.60097	6.1809	0.568774	0.085625	0.005363	101.939		0.420321	0.546585	0.0330948	0.434707
	IDDP-1 crystal-rich	IDDP-1	plag		rim	61.363	-0.01057		25.2207	0.400098	0.006044		-0.00803	7.13781	6.89652	0.746727	0.073578	0.038646	101.865		0.348075	0.608569	0.0433567	0.36385
	IDDP-1 crystal-rich	IDDP-1	plag		mantle	61.0582	0.009781		25.3572	0.365825	-0.01372		0.005509	7.296	6.76312	0.753378	0.075064	0.025708	101.696		0.3571	0.598996	0.0439041	0.373498
	IDDP-1 crystal-rich	IDDP-1	plag		core	62.1363	0.021375		24.6513	0.358245	0.009497		-0.00725	6.52569	7.06692	0.862534	0.068188	0.020754	101.714		0.32082	0.628691	0.0504891	0.337879
	IDDP-1 crystal-rich	IDDP-1	plag		mantle	61.6362	0.014556		24.9172	0.357515	-0.00034		0.000639	6.98717	7.02789	0.823423	0.077475	0.02196	101.864		0.33779	0.614813	0.0473975	0.354597
	IDDP-1 crystal-bearing	IDDP-1	plag		rim	57.8761	0.042914		26.4808	0.590647	0.000551		0.033475	9.34338	5.91147	0.305584	0.126596	-0.00114	100.71		0.457911	0.524258	0.0178318	0.466224				25.7489	25.6175	1.65804		bld	46311.3	163.473	149582		162.941	3199.47	65973.6	0.253308	134.812	0.233382	bld	62.6539	4088.55	0.186173	bld	0.241866	22.2208
	IDDP-1 crystal-bearing	IDDP-1	plag		core	59.8008	0.03944		25.7201	0.495092	-0.00269		0.022585	8.37209	6.3504	0.341204	0.092863	0.007611	101.24		0.413033	0.566924	0.0200425	0.421481				21.8828	23.2532	1.90112		bld	43420	192.196	152751		56.1635	2290.29	70482	bld	117.041	0.458426	bld	60.4141	3564.24	0.251662	bld	0.386912	17.957
	IDDP-1 crystal-bearing	IDDP-1	plag		rim	59.8681	0.008888		25.5247	0.451911	-0.00594		0.045439	8.12138	6.48041	0.359106	0.110281	-0.00505	100.959		0.400549	0.578363	0.021088	0.409178				22.61	23.3216	1.9319		bld	42799.5	197.738	158460		52.9431	2069.82	75133.8	bld	116.215	0.466712	bld	60.2405	3377.64	0.249612	bld	0.293735	16.2755
	IDDP-1 crystal-bearing	IDDP-1	plag		rim	56.2955	0.04076		27.8404	0.497305	0.01312		0.017379	10.7029	5.24403	0.241829	0.117347	-0.01175	100.999		0.522597	0.463344	0.0140592	0.530049				24.5142	22.0409	1.80468		bld	40730.5	206.227	163571		45.8728	1812.85	79372.2	0.225798	121.356	0.557282	bld	63.5954	3551.56	0.280038	bld	0.340495	17.6602
	IDDP-1 crystal-bearing	IDDP-1	plag		mantle	54.77	0.005715		28.7789	0.508172	0.003276		0.029987	11.9067	4.61276	0.172455	0.126789	0.020209	100.935		0.581976	0.407988	0.0100364	0.587876				23.4844	22.5682	1.26892		bld	41196.4	233.952	162788		55.718	1600.03	80717.8	bld	149.948	1.06241	bld	56.2845	4130.38	0.377209	bld	0.266359	19.0305
	IDDP-1 crystal-bearing	IDDP-1	plag		core	55.2955	0.02548		28.5636	0.545368	-0.00072		0.043168	11.5447	4.81544	0.177743	0.087873	-0.01071	101.087		0.563977	0.425684	0.0103385	0.569869				26.5713	25.1514	2.07733		bld	45129.1	157.721	136263		48.3896	5133.73	56351.6	0.401407	172.835	0.210732	bld	71.3795	4280.5	0.173524	bld	0.30746	24.2172
	IDDP-1 crystal-bearing	IDDP-1	plag		core	55.3467	0.038177		28.2998	0.565957	-0.00303		0.0383	11.3082	4.94177	0.186532	0.097354	-0.01793	100.802		0.552355	0.436797	0.0108484	0.558413				22.9793	23.947	1.92235		bld	45376.4	178.946	151389		44.7755	2701.28	67488.6	0.157467	127.633	0.27773	bld	60.5632	4068.23	0.21883	bld	0.221475	21.9585
	IDDP-1 crystal-bearing	IDDP-1	plag		core	55.9361	0.030994		28.0795	0.565834	-0.00318		0.022087	10.9806	5.02197	0.233829	0.093039	0.030302	100.991		0.539679	0.446638	0.0136834	0.547166				23.7432	24.0846	1.94661		bld	45215.3	199.99	146103		36.7602	2252.11	62717.8	0.173222	110.798	0.220488	bld	43.9407	3408.94	0.320677	bld	0.421953	18.7265
	IDDP-1 crystal-bearing	IDDP-1	plag		rim	64.8302	0.007811		22.6382	0.400399	-0.00067		0.009261	4.60385	7.9225	0.977043	0.097221	0.064183	101.55		0.229009	0.713124	0.0578671	0.243075				25.9208	23.9902	2.27278		bld	45821.4	209.227	147532		44.1834	2283.61	63620.3	0.176857	112.933	0.125556	bld	45.89	3421.89	0.374813	bld	0.308066	18.2757
	IDDP-1 crystal-bearing	IDDP-1	plag		mantle	72.3452	0.117544		16.6005	1.17336	0.033478		0.048193	2.99796	4.8883	2.59652	0.062471	0.063366	100.927		0.200731	0.59227	0.206999	0.253129				28.1122	24.2378	2.04838		bld	46287.5	208.336	144908		34.2716	2313.09	63382.4	0.173001	115.348	0.139848	bld	42.6419	3524.55	0.34622	bld	0.169845	19.1706
	IDDP-1 crystal-bearing	IDDP-1	plag		mantle	61.833	-0.0025		24.4902	0.375517	-0.00236		0.012702	6.73428	7.13171	0.57728	0.073949	0.014685	101.239		0.3313	0.634886	0.0338145	0.342894				23.7155	24.7849	1.99352		bld	47829.1	191.144	141295		33.7073	2698.88	57301.8	0.17984	110.159	0.179468	bld	40.6038	3385.38	0.311558	bld	0.262934	17.7178
	IDDP-1 crystal-bearing	IDDP-1	plag		mantle	61.4256	0.027608		24.595	0.353506	-0.0097		0.006949	6.91346	7.06389	0.543771	0.111127	0.064146	101.095		0.339838	0.628337	0.0318258	0.351009				27.5105	26.0272	2.01191		bld	49455.8	111.252	115940		25.9181	7674.26	37321	0.449942	152.987	bld	bld	52.7436	3099.86	0.116839	bld	0.556549	16.1679
	IDDP-1 crystal-bearing	IDDP-1	plag		core	61.5748	-0.00084		24.4387	0.38675	0.016116		0.005499	6.75996	7.14346	0.58536	0.100434	0.036445	101.047		0.33164	0.634167	0.0341927	0.343381				22.7602	25.3252	3.23382		bld	49158.5	99.8189	147606		bld	3780.45	55861.8	bld	91.5938	bld	bld	36.9615	2903.56	0.209062	bld	0.321661	17.4293
	IDDP-1 crystal-bearing	IDDP-1	plag		core	61.3593	0.005284		24.4363	0.318252	-0.0124		0.004944	6.79985	7.07748	0.554881	0.092488	0.016302	100.653		0.335503	0.6319	0.0325975	0.346808				24.2093	23.7559	2.36995		bld	50393.4	68.8943	129975		25.8839	4444.42	46603.8	0.113515	83.6037	bld	bld	32.536	2427.64	0.0866152	bld	0.294487	20.33
	IDDP-1 crystal-bearing	IDDP-1	plag		mantle	60.6016	0.029171		24.6429	0.345217	0.012615		0.031995	7.17735	6.81924	0.506219	0.075257	0.006635	100.248		0.356729	0.613314	0.0299571	0.367746				23.1335	24.52	2.36227		1.60668	50770.6	69.2589	130096		20.8814	4703.55	47401.7	0.147308	85.5554	bld	bld	31.8523	2523.18	0.113064	bld	0.3751	20.8547
	IDDP-1 crystal-bearing	IDDP-1	plag		mantle	63.7361	0.017582		22.7998	0.392242	0.001462		0.005043	4.98683	7.87035	0.85453	0.101269	0.072851	100.838		0.24631	0.703436	0.0502542	0.259343				25.9847	24.2513	2.5074		bld	50498	72.4367	130459		23.8992	4569.03	45621	0.157649	86.0754	bld	bld	31.937	2493.87	0.0598934	bld	0.253924	19.3688
	IDDP-1 crystal-bearing	IDDP-1	plag		rim	59.8574	0.027765		24.8733	0.534066	-0.00912		0.014782	7.62761	6.61004	0.476518	0.10421	0.049545	100.166		0.378424	0.593427	0.0281486	0.389385				26.4575	24.6979	2.20908		bld	51121.1	71.0266	131541		26.9612	4714.97	45988.3	0.167898	90.5224	bld	bld	30.4479	2426.13	0.108114	bld	0.323296	18.5559
	IDDP-1 crystal-bearing	IDDP-1	plag		rim	57.942	-0.00793		26.5333	0.514542	0.003918		0.025711	9.1365	5.90668	0.329905	0.123358	0.040782	100.549		0.451904	0.528667	0.0194286	0.460858				22.25	24.1149	2.23409		bld	47805	135.411	136508		96.0444	3990.58	54568.1	0.194256	133.279	0.152834	bld	49.9391	3644.6	0.149701	bld	0.346532	20.713
	IDDP-1 crystal-bearing	IDDP-1	plag		mantle	57.4205	0.052419		26.5471	0.544292	-0.00264		0.022738	9.44558	5.73244	0.331204	0.087228	0.023815	100.205		0.4673	0.513191	0.0195097	0.476598
	IDDP-1 crystal-bearing	IDDP-1	plag		rim	61.8252	0.015741		23.0083	0.313883	-0.00513		-0.00202	5.88692	7.42847	0.696424	0.106602	0.025174	99.2996		0.292034	0.666832	0.0411344	0.304562
	IDDP-1 crystal-bearing	IDDP-1	plag		mantle	60.3913	0.022497		24.4754	0.402778	-0.00754		0.022179	7.14406	6.83444	0.537417	0.089538	0.034788	99.9469		0.354522	0.613724	0.0317539	0.366149
	IDDP-1 crystal-bearing	IDDP-1	plag		mantle	60.2384	0.011756		24.3789	0.401661	0.008559		0.015705	7.22662	6.88582	0.517649	0.113378	0.064116	99.8626		0.355934	0.613709	0.0303569	0.367077
	IDDP-1 crystal-bearing	IDDP-1	plag		core	60.1335	0.012307		24.4642	0.38251	-0.00999		-0.00049	7.26138	6.77439	0.529479	0.08694	0.029256	99.6635		0.360358	0.608356	0.0312861	0.371996
	IDDP-1 crystal-bearing	IDDP-1	plag		mantle	59.6379	0.019929		24.5362	0.380042	0.005647		-0.00449	7.50466	6.63809	0.495908	0.072317	0.049358	99.3355		0.373234	0.597401	0.0293656	0.384526
	IDDP-1 crystal-bearing	IDDP-1	plag		mantle	59.9322	0.015077		24.3895	0.343851	0.004381		0.02387	7.28424	6.68861	0.522213	0.11883	0.010661	99.3334		0.36404	0.604886	0.0310742	0.375715
	IDDP-1 crystal-bearing	IDDP-1	plag		rim	60.2597	0.013825		24.0781	0.326158	-0.02177		0.007752	7.06924	6.84909	0.539735	0.102762	0.025723	99.2503		0.351604	0.616433	0.0319631	0.363213
	IDDP-1 crystal-rich	IDDP-1	afs		core	66.3714	-0.00835		19.7921	0.153897	-0.00905		0.002103	1.47302	7.23695	4.78372	0.036002	0.087856	99.9196		0.0726898	0.646238	0.281072	0.101109				13.1234	13.0595	1.08071		bld	51209.3	13.2465	104273		19.6322	38181	9609.77	0.190936	71.2035	0.107012	bld	7.00821	2317.13	bld	bld	0.862251	6.85703
	IDDP-1 crystal-rich	IDDP-1	afs		mantle	67.1764	-0.02867		19.0776	0.186538	0.004682		-0.00658	0.777413	6.62899	6.17397	0.03393	0.183922	100.208		0.0386311	0.59608	0.365289	0.060864				18.472	17.3591	2.18816		bld	50474.6	43.9112	101867		16.04	35969.2	10796.2	0.531208	149.799	bld	bld	59.9764	3899.95	0.0359767	bld	0.352696	12.5895
	IDDP-1 crystal-rich	IDDP-1	afs		rim	69.2401	0.04982		17.3259	0.473857	0.020467		0.001943	0.626512	5.96216	6.13705	0.051018	0.064516	99.9533		0.033463	0.576251	0.390286	0.0548831				16.475	16.3387	2.41728		bld	54400.6	27.088	107116		14.9958	33049.3	12676.5	0.276542	99.4352	bld	bld	18.2976	3271.4	bld	bld	0.387253	9.42532
	IDDP-1 crystal-rich	IDDP-1	afs		mantle	66.5481	0.035635		20.1682	0.419194	-0.00127		-0.00843	1.72992	7.35565	4.41529	0.024737	0.11437	100.801		0.0852283	0.655769	0.259002	0.115018				19.5895	19.7471	2.14722		bld	53299.4	25.0259	110315		25.2334	15054	26342.1	0.147157	72.9711	bld	bld	17.0614	1841.81	bld	bld	0.244085	10.1253
	IDDP-1 crystal-rich	IDDP-1	afs		rim	65.8265	-0.02263		21.038	0.165684	0.005961		-0.0014	2.42186	7.7513	3.46207	0.047563	0.221391	100.916		0.117735	0.681873	0.200392	0.147241				17.5427	18.2468	1.90793		2.01806	52358.1	23.2995	107722		19.7413	19549.6	22206.1	0.16146	69.0025	bld	bld	13.5443	1899.68	bld	bld	0.345101	9.17284
	IDDP-1 crystal-rich	IDDP-1	afs		mantle	67.3601	0.021716		19.5232	0.310825	-0.00861		0.003276	1.08687	6.83709	5.43407	0.024032	0.141425	100.734		0.0545368	0.620806	0.324657	0.0807543				17.3333	19.2961	1.46309		bld	57375.3	17.0381	114680		13.4678	25503.8	18593.7	0.155767	49.6541	bld	bld	9.77259	1626.01	bld	bld	0.407385	6.46834
	IDDP-1 crystal-rich	IDDP-1	afs		rim	68.8224	0.003492		19.3347	0.399284	0.002024		0.004687	1.48318	7.2189	4.4855	0.081861	0.12241	101.958		0.0745808	0.656866	0.268554	0.101963				18.6746	19.536	1.648		bld	55498.1	21.0972	105762		19.9122	15027.5	22562.9	0.141717	59.7346	bld	bld	13.3294	1528.96	bld	bld	0.31117	6.74686
	IDDP-1 crystal-rich	IDDP-1	afs		rim	70.0134	0.009668		18.7345	0.684292	0.006378		-0.00178	1.61674	6.93545	4.30304	0.092158	0.133425	102.527		0.0838111	0.650592	0.265597	0.114121				19.5641	17.632	1.70708		bld	54579.1	31.9198	113130		bld	29031.9	17441.7	bld	107.39	bld	bld	12.48	2973.18	bld	bld	0.443569	8.38989
	IDDP-1 crystal-rich	IDDP-1	afs																									21.6848	21.1378	1.54129		bld	58204.1	15.4629	115014		bld	22061.5	19923	0.359363	54.8168	bld	bld	9.00932	1275.77	bld	bld	0.280568	4.22553
	IDDP-1 crystal-rich	IDDP-1	afs																									13.3204	11.9995	1.08313		bld	47373.6	10.716	98441		bld	49210.6	5267.6	bld	42.8836	bld	bld	2.82275	1468.68	bld	bld	0.511634	3.26559
	IDDP-1 crystal-rich	IDDP-1	afs																									17.9605	16.696	2.45497		0.318499	45154.8	70.1491	89521.8		3.01647	32367.7	9567.86	1.15713	373.442	0.00915378	0.556094	89.7684	4132.65	0.0469106	-0.509776	0.351886	18.4371
	IDDP-1 crystal-rich	IDDP-1	afs																									17.7402	17.5443	1.96704		1.43146	54045.5	30.4851	106006		bld	20183.3	20597.6	0.011618	62.5448	0.0422423	-0.663249	13.958	2372.25	0.0121247	-3.04137	0.425234	9.9102
																					En	Fs	Wo	xMg(Fetot)
	18001	Hlíðarfjall	px			48.1797	0.39337	0.003999	0.929077	28.2098	1.0473	0.009317	2.34613	18.2063	0.235952	0.017511			99.5785		0.0718544	0.483679	0.393634	0.129102				48.6858	47.6375	0.895713		bld	1699.37	16244.6	5297.21		21.4847	19.6113	133522	228.218	2027.77	4.05492	bld	6540.75	205143	11.3919	bld	0.679021	549.744
	18001	Hlíðarfjall	px			48.6391	0.332979	0.012202	0.778611	27.6675	0.862812	0.000985	2.93017	18.8225	0.195986	0.00328			100.246		0.0886016	0.463638	0.400699	0.158796				46.4368	46.6756	0.561793		1.39702	1618.99	16457.9	4959.19		25.2004	31.2952	130008	215.684	1936.7	3.54493	bld	6338.7	202630	11.4624	bld	0.822195	548.174
	18001	Hlíðarfjall	px			48.5628	0.346259	0.001223	0.795507	27.4682	0.86733	0.01772	2.82015	18.765	0.18454	0.005814			99.8344		0.0859397	0.468024	0.40381	0.154693				50.5705	50.8724	0.587341		1.22486	1613.35	16608.2	5384.36		26.4258	21.0685	131036	212.243	2264.76	3.30271	bld	6374.12	202990	11.4945	1.37036	1.03731	541.598
	18001	Hlíðarfjall	px			48.5652	0.306092	0.008353	0.748184	27.2752	0.836904	-0.0049	2.97988	18.7975	0.194168	0.002704			99.7093		0.0904162	0.463574	0.404582	0.162995				48.0349	47.414	0.612071		bld	1678.88	16229.6	5004.78		24.3343	31.7295	126729	233.793	1943.3	3.11196	bld	6298.92	200413	11.2054	bld	1.08719	539.179
	18001	Hlíðarfjall	px			48.7105	0.319381	0.007321	0.736134	27.3726	0.87436	-0.0215	3.03789	18.9514	0.182331	0.004496			100.175		0.0914672	0.459879	0.40437	0.16515				47.1443	45.8942	0.544943		1.52945	1491.97	15777.8	4780.89		25.7137	11.5615	125476	206.905	1884.28	3.31002	bld	6115.15	193231	11.1699	bld	0.914558	535.195
	18001	Hlíðarfjall	px			49.0002	0.325384	0.005139	0.764804	27.4158	0.832915	0.026611	3.00339	18.9257	0.195635	0.004879			100.5		0.0909202	0.463409	0.404643	0.163366				41.709	42.0336	0.670704		1.57586	1398.04	15497.1	4450.43		24.0208	bld	131189	236.653	1943.24	3.3686	bld	6319.37	204659	11.3984	bld	0.657886	550.549
	18001	Hlíðarfjall	px			48.9941	0.325489	-0.00024	0.755956	27.3226	0.829336	0.002218	3.05879	18.8675	0.183227	0.001843			100.341		0.0923132	0.462437	0.403734	0.166351
	18001	Hlíðarfjall	px			48.3901	0.443592	0.01315	0.847849	27.5226	0.941604	0.010167	2.8954	18.6287	0.205607	0.006358			99.9052		0.0880282	0.464849	0.398334	0.157904
	18001	Hlíðarfjall	px			48.3086	0.40021	0.003228	0.948696	28.5552	0.964774	-0.00682	2.22065	18.7306	0.196427	0.007493			100.329		0.0673065	0.481551	0.398896	0.12174
	18001	Hlíðarfjall	px			47.6534	0.454341	0.004772	1.13632	29.2132	1.01742	-0.00288	2.2092	17.7596	0.237814	0.00728			99.6905		0.0675542	0.490193	0.376002	0.118783
	18001	Hlíðarfjall	px			48.2716	0.388118	0.006249	0.98464	28.4903	0.925542	-0.0185	2.31957	18.4102	0.191036	0.006455			99.9752		0.0703374	0.486782	0.394969	0.126728
	18001	Hlíðarfjall	px			48.9708	0.360644	-0.00216	0.724403	27.7778	0.909696	-0.00081	2.87943	18.9678	0.193298	0.002493			100.783		0.0866153	0.466363	0.404149	0.155952
	18001	Hlíðarfjall	px			48.3905	0.382677	0.001949	0.939875	27.8203	0.84216	0.002629	2.72871	18.7015	0.180671	0.002952			99.9938		0.0828552	0.471428	0.399144	0.148811
	18001	Hlíðarfjall	px			47.6949	0.322322	0.003149	0.723715	27.3407	0.844463	0.003428	2.86499	18.9349	0.179641	0.003746			98.916		0.0878458	0.451425	0.404492	0.157383
	18001	Hlíðarfjall	px			48.5819	0.350678	0.004662	0.778645	27.6045	0.826793	0.015904	2.74023	19.0407	0.174919	0.0088			100.128		0.083275	0.46646	0.407464	0.150338
	18001	Hlíðarfjall	px			48.2065	0.385946	4.7e-05	0.932612	28.9764	0.917621	0.006538	2.10537	18.0194	0.197186	0.008414			99.756		0.0645132	0.497306	0.388973	0.114659
	18011	Jörundur	px			49.5414	0.367816	0.000257	0.826192	23.7348	0.768948	0.028325	5.98235	18.222	0.192927	0.010257			99.6753		0.178537	0.396387	0.384037	0.309994				17.0999	15.7151	0.828839		1.73149	1758.35	26365.3	5166.71		41.3499	695.615	120174	230.891	1866.28	4.60649	bld	6621.15	185664	17.8322	1.71482	4.43612	535.049
	18011	Jörundur	px			49.4681	0.334173	0.009741	0.815876	24.33	0.844681	-0.0153	5.56443	18.0357	0.2298	0.009489			99.6267		0.16594	0.407665	0.382129	0.289599				19.3853	18.4931	0.57269		1.55039	1667.62	26836	5262.68		736.731	166.273	123876	235.005	3190.92	6.37007	bld	6673.98	194922	18.6401	bld	104.332	513.54
	18011	Jörundur	px			49.3835	0.360897	-0.00235	0.858901	24.6535	0.859139	0.024113	5.447	17.8093	0.186972	0.013434			99.5944		0.163403	0.413933	0.37677	0.282545				19.8372	19.1015	0.696278		1.27872	3508.56	29504.8	10144.6		46.4412	109.193	109169	167.497	1877.67	8.10097	bld	6964.23	179718	20.2619	5.18948	4.3424	474.337
	18011	Jörundur	px			48.9623	0.573363	0.00543	1.27902	24.0268	0.843458	-0.00958	5.40656	18.1012	0.222673	0.010113			99.4213		0.16166	0.40344	0.378738	0.286269				16.1242	15.4011	0.533344		bld	1448.44	25799	4809.8		24.5022	2.65392	123348	186.363	1767.25	4.15782	bld	6873.67	192713	17.9203	1.57206	1.58019	502.513
	18011	Jörundur	px			49.8103	0.3151	0.005314	0.996106	25.2498	0.977933	-0.00633	5.66735	16.9134	0.19605	0.005666			100.131		0.16864	0.42178	0.354115	0.28575
	18011	Jörundur	px			49.3691	0.346904	0.007796	1.08026	26.3408	1.03253	-0.01382	5.75827	15.9068	0.20386	0.009737			100.042		0.171718	0.441266	0.332674	0.280395
	18011	Jörundur	px			49.3979	0.313264	0.002739	0.845111	26.6664	0.910708	0.014835	4.67105	17.2166	0.194728	0.005177			100.239		0.140173	0.448186	0.364581	0.237934
	18011	Jörundur	px			50.0168	0.301571	0.007599	0.812445	25.9826	0.894941	0.027331	4.87036	17.6173	0.229916	0.004702			100.766		0.145187	0.433235	0.371311	0.250438
	18011	Jörundur	px			49.071	0.346441	0.008126	0.865917	25.4717	0.873774	0.021128	4.64167	18.2831	0.205493	0.008703			99.7971		0.139639	0.427872	0.387677	0.245175
	18011	Jörundur	px			50.0397	0.327257	0.009886	0.855283	26.5808	0.977323	-0.00491	4.62534	17.1655	0.213662	0.00468			100.795		0.137721	0.444282	0.361715	0.236736
	18011	Jörundur	px			49.885	0.292351	0.008241	0.777895	25.8472	0.915039	-0.00078	4.68933	18.0298	0.218649	0.003301			100.666		0.139564	0.431619	0.380861	0.244358
	18011	Jörundur	px			49.6734	0.289846	0.005376	0.715787	25.8744	0.919448	0.004977	4.7893	18.1056	0.222477	0.008349			100.609		0.142652	0.432133	0.383405	0.248078
	18011	Jörundur	px			49.3352	0.357421	0.002503	0.742324	26.117	0.989346	-0.00804	4.9534	17.2257	0.19107	0.008587			99.9144		0.148462	0.439545	0.366461	0.252649
	18011	Jörundur	px			48.7891	0.302042	0.00091	0.758831	26.4633	0.992044	0.007907	4.94284	16.8942	0.203358	0.010413			99.3648		0.14932	0.443264	0.359162	0.24977
	18011	Jörundur	px			30.5223	0.030107	0.001421	0.017313	62.3405	1.91528	0.002754	4.99251	0.364117	0.009648	0.002474			100.198		0.161509	0.456661	0.00824294	0.124915
	18011	Jörundur	px			30.7733	0.06381	0.002472	0.001524	62.2232	1.9137	0.008707	4.95932	0.371844	0.032384	0.004978			100.355		0.160244	0.460575	0.0086086	0.124392
	18011	Jörundur	px			30.6576	0.01312	0.006116	-0.00311	62.0819	1.86595	0.010208	4.91056	0.359382	0.005508	0.005051			99.9123		0.159476	0.464482	0.00841979	0.123566
	18011	Jörundur	px			30.7874	0.003027	-0.00178	0.003093	62.2612	1.90557	-0.01416	5.01066	0.372035	0.006246	0.001571			100.335		0.161511	0.461184	0.00859346	0.125451
	18011	Jörundur	px			30.8542	0.038068	0.002271	0.01172	62.2529	1.8669	-0.00887	4.89044	0.371191	0.003757	0.00199			100.285		0.157916	0.46848	0.00847414	0.122825
	18011	Jörundur	px			31.0347	0.038394	-0.00693	0.009612	62.0524	1.94113	0.007376	5.00096	0.37431	0.028595	-0.00227			100.478		0.161264	0.463797	0.00854667	0.125607
	18011	Jörundur	px			31.067	0.023281	-0.00012	0.011787	62.0348	1.94516	-0.00227	4.96497	0.422799	0.013167	0.001161			100.482		0.159967	0.465571	0.00964379	0.124847
	18011	Jörundur	px			30.9792	0.01475	0.004658	0.00955	62.2802	1.89955	0.006842	5.1037	0.364013	0.004374	0.005109			100.672		0.164219	0.460563	0.00829148	0.12745
	18011	Jörundur	px			31.1146	0.021691	0.000944	0.008627	62.0539	1.95784	-0.03331	5.00749	0.369626	0.003108	0.003311			100.508		0.160737	0.467292	0.00844914	0.125748
	18011	Jörundur	px			30.857	0.036692	-0.00604	0.006697	62.2889	1.90567	-0.02618	4.99542	0.327053	0.021938	0.004872			100.412		0.160683	0.463116	0.00749772	0.125069
	18011	Jörundur	px			49.6677	0.306525	0.002976	0.940305	26.1256	1.01798	-0.01621	5.75673	16.3126	0.186382	0.010226			100.311		0.171111	0.43633	0.341723	0.281999
	18011	Jörundur	px			49.5474	0.311386	0.008083	0.950686	25.9944	1.01472	-0.01289	5.73547	16.2628	0.184512	0.015085			100.012		0.171032	0.435412	0.341559	0.28227
	18011	Jörundur	px			49.3248	0.349236	0.004301	1.00743	25.7386	1.01423	-0.01361	5.55448	16.6104	0.1967	0.016329			99.8029		0.165978	0.432067	0.349361	0.277799
	18011	Jörundur	px			49.4607	0.320918	0.009104	1.02878	25.8149	0.939381	-0.04895	5.5981	16.7839	0.204342	0.01312			100.124		0.166083	0.431714	0.351545	0.278776
	18011	Jörundur	px			49.4304	0.348284	0.005671	0.991383	25.7226	0.997828	0.001041	5.59622	16.7829	0.189966	0.010927			100.077		0.166963	0.430508	0.351961	0.279429
	18011	Jörundur	px			49.1343	0.358218	0.005337	1.12958	26.0804	0.991671	0.020157	5.46342	16.5897	0.19836	0.007781			99.9789		0.163651	0.437413	0.34704	0.271875
	18011	Jörundur	px			49.119	0.334673	0.004226	1.12543	26.0414	1.03563	-0.01939	5.50089	16.4763	0.207767	0.005804			99.8318		0.164325	0.437267	0.34522	0.273528
	18011	Jörundur	px			49.1281	0.304468	0.002102	1.00546	25.6674	0.963757	-0.01818	5.58601	16.7896	0.202616	0.014644			99.646		0.167002	0.430405	0.35321	0.279493
	18011	Jörundur	px			48.8323	0.325067	0.001116	1.02434	25.751	0.973491	-0.00062	5.57922	16.834	0.179402	0.009954			99.5093		0.167385	0.426391	0.350978	0.278595
	18011	Jörundur	px			48.6899	0.385793	0.00558	1.18117	24.6821	0.900087	0.011606	5.33308	18.0705	0.220453	0.000489			99.4808		0.159923	0.402805	0.373335	0.278047
	18004	Hlíðarfjall	px			47.3856	0.4581	-0.00687	0.979029	27.6912	0.89786	0.003181	2.6721	18.3724	0.186692	0.015534			98.6548		0.0823013	0.465453	0.392198	0.146757				4.60927	5.00256	0.646284		1.73886	1417.76	15042.9	4791.01		25.4137	9.59259	130302	231.326	2109.09	1.71854	bld	6280.53	206175	11.4998	bld	1.36736	564.272
	18004	Hlíðarfjall	px			48.5979	0.438073	0.005731	0.807794	28.5777	1.02182	-0.01145	2.9845	17.2881	0.177858	0.013071			99.9011		0.0906227	0.487841	0.37208	0.156935				4.44189	4.90741	0.620557		1.22601	1405.86	14837.4	4621.8		29.596	4.76009	128827	242.491	2029.34	2.09696	bld	6261.4	204456	11.4401	bld	0.625622	550.515
	18004	Hlíðarfjall	px			48.1296	0.359917	0.002364	0.775902	28.0309	0.853846	-0.00119	2.68136	18.5454	0.188266	0.005059			99.5715		0.0817789	0.472206	0.397311	0.145666				4.32634	4.96193	0.630933		1.04438	1377.98	15359.8	4615.49		29.1036	23.6068	133531	248.255	1932.67	1.39149	bld	6182.45	206525	11.3787	bld	3.07741	568.442
	18004	Hlíðarfjall	px			48.7236	0.330502	0.014104	0.732925	27.6108	0.843039	-0.02076	2.68577	18.8491	0.177274	0.005864			99.9522		0.0812041	0.470315	0.406135	0.147763				4.96583	4.52313	0.560199		1.1363	1387.43	15535.1	4316.27		18.5749	5.72444	131715	245.562	1903.52	2.55173	bld	6198.92	200284	11.4044	bld	0.965477	548.924
	18004	Hlíðarfjall	px			48.4643	0.398754	0.006325	0.840295	28.1734	0.901474	0.010782	2.55572	18.2523	0.174788	0.005316			99.7835		0.0780753	0.481768	0.393291	0.139186
	18004	Hlíðarfjall	px			48.2306	0.313807	-0.00318	0.744792	27.7822	0.855528	-0.00404	2.64381	19.059	0.179521	-0.00133			99.8006		0.0803517	0.463138	0.405822	0.145022
	18004	Hlíðarfjall	px			48.0521	0.314037	0.000289	0.692944	27.5757	0.849056	-0.02436	2.5743	19.1265	0.177657	0.0034			99.3416		0.0782713	0.462656	0.410279	0.142659
	18009	Jörundur	px			48.5882	0.374166	0.012957	1.03841	27.9823	1.10665	0.001183	5.53394	14.1038	0.033607	0.208455			98.9837		0.168125	0.476889	0.298857	0.260631				21.0148	20.9713	bld		bld	62.9098	42761.8	72.952		174.598	6.34894	4172.44	30.6402	235.979	0.439123	bld	20886.3	685841	71.9586	14.6819	4.61936	1883.36
	18009	Jörundur	px			48.911	0.348481	0.008966	1.02164	26.2678	1.01908	-0.01696	5.45111	15.8037	0.028196	0.196691			99.0397		0.16459	0.445715	0.334449	0.270016				21.1609	20.3619	bld		bld	113.131	40486.4	112.498		126.03	9.84727	3991.99	29.2868	222.128	0.683449	bld	19988.1	647954	68.5067	14.0896	9.50132	1962.85
	18009	Jörundur	px			48.9741	0.39453	-0.00028	1.08204	24.9416	0.865229	0.009551	5.3414	17.4188	0.02075	0.221095			99.2687		0.160844	0.420961	0.367047	0.276264				20.6099	20.1801	bld		bld	150.281	40831.5	265.251		792.836	129.399	4311.62	28.9903	228.068	1.28585	bld	20153.5	667430	69.9767	11.4929	16.5829	1980.48
	18009	Jörundur	px			48.7138	0.372242	0.006015	0.889377	29.1414	1.15566	-0.02636	5.50704	13.1665	0.037533	0.169399			99.1326		0.16712	0.497429	0.280193	0.251967
	IDDP-1 Obsidian	IDDP-1	px			50.6218	0.229016	0.005607	0.417852	31.3564	1.22169	0.011979	12.4976	3.82102	0.010936	0.07122			100.265		0.367632	0.517218	0.0769978	0.415348				7.12286	7.75516	0.38395		1.30808	5176.52	52188.5	14192		271.297	2489.69	28552.5	59.8584	981.306	21.5717	1.28714	6901.7	178422	52.8564	23.8674	2.45493	502.524
	IDDP-1 Obsidian	IDDP-1	px			50.3638	0.179058	0.006788	0.42936	30.8961	1.2233	-0.02588	12.5676	3.8046	0.013618	0.049636			99.5079		0.371399	0.512815	0.0767743	0.420304				7.00379	6.96275	0.251574		1.12314	2307.06	55866.8	6166.91		42.1271	1823.42	26348.4	59.9222	964.889	24.5107	1.49676	7253.19	189411	56.9171	28.8615	2.44875	553.944
	IDDP-1 Obsidian	IDDP-1	px			50.6372	0.191112	0.01179	0.438446	30.6648	1.16998	-0.02165	12.9433	3.82977	0.002418	0.068996			99.9362		0.380122	0.505705	0.0767364	0.429337				7.87656	6.84038	0.212237		1.04972	1863.31	58770.2	5607.53		50.4201	1398.23	26616.9	63.8957	1022.17	26.8252	1.5527	7662.45	199587	60.0855	28.4849	1.86813	569.436
	IDDP-1 Obsidian	IDDP-1	px			50.794	0.181806	0.010247	0.393854	30.8582	1.198	-0.01062	12.9944	3.84907	0.007135	0.045883			100.322		0.380423	0.50706	0.0771827	0.428762				8.00401	7.87145	0.369638		1.2487	3550.34	52895.9	9552.65		52.7179	2853.82	35947.3	72.3711	4466.18	92.3394	6.81171	6930.82	199323	56.9318	29.8291	3.3694	552.406
	IDDP-1 Obsidian	IDDP-1	px			50.4158	0.191891	0.004714	0.402534	30.8287	1.18354	-0.02962	12.9039	3.91525	0.006278	0.055987			99.8791		0.379223	0.508924	0.0789501	0.427285				7.96878	7.93064	0.299704		1.46989	3157.48	54853.5	7983.19		59.6355	2648.51	24226.1	57.5771	965.122	21.7572	1.49389	7256.66	187594	55.5884	27.2379	2.54273	534.36
	IDDP-1 Obsidian	IDDP-1	px			50.319	0.218999	0.015329	0.393514	30.7974	1.17067	-0.00332	12.8935	3.60574	0.001196	0.052326			99.4644		0.38105	0.510707	0.0726928	0.427337				6.25379	5.77875	0.0813211		bld	314.689	65251.3	2272.81		24.6889	2.4169	25951	61.084	893.392	28.6594	3.66508	8179.81	213942	65.2629	35.9926	1.02414	611.744
	IDDP-1 Obsidian	IDDP-1	px			50.5137	0.163542	0.015503	0.366534	31.3156	1.18016	0.015416	13.0796	3.28236	0.004036	0.02373			99.9602		0.385026	0.516852	0.0655202	0.42676				5.77978	5.61503	0.100756		0.738911	272.092	65769.1	2082.95		20.663	4.40052	21432.5	58.0101	900.138	32.7555	30.6989	8269.44	217311	66.8516	35.9981	0.947885	627.062
	IDDP-1 Obsidian	IDDP-1	px			50.7278	0.17316	0.006571	0.389482	30.8751	1.15032	0.0024	13.0772	3.67915	0.006954	0.053311			100.141		0.383605	0.508066	0.0738517	0.430184				6.01191	5.71017	bld		1.01059	312.636	65028.5	2099.88		22.2611	3.09581	25777.2	61.6406	924.201	27.17	28.7526	8231.22	214187	65.773	36.5192	1.03799	616.431
	IDDP-1 Obsidian	IDDP-1	px			50.4925	0.204002	0.004701	0.410459	30.9782	1.11359	-0.00995	12.7518	3.88335	0.001189	0.047197			99.877		0.375449	0.511923	0.0780562	0.423205				6.52853	6.37694	0.223311		1.07048	1579.8	57814.6	4816.42		34.6072	998.038	31447.9	72.0762	1072.43	25.8124	0.647083	7740.95	202547	59.4571	27.741	1.88068	567.049
	IDDP-1 Obsidian	IDDP-1	px			50.9443	0.189199	0.01157	0.432467	30.8428	1.18562	0.030692	12.6004	4.15253	0.007899	0.055999			100.453		0.369665	0.506983	0.0832945	0.42136				9.3684	8.4538	0.394156		bld	4825.69	50608.8	12020.6		45.178	2836.46	28955	59.2041	995.267	25.2886	4.94747	6647.63	172077	50.5264	23.5775	2.71098	475.379
	IDDP-1 Obsidian	IDDP-1	px			50.7728	0.207562	0.002866	0.420873	30.8179	1.17387	-0.00717	12.466	4.01782	0.01904	0.059265			99.9508		0.367144	0.509369	0.0812912	0.418944				7.02777	7.00916	0.181199		0.989547	1623.04	60614.2	4992.1		27.7462	1161.43	25063	59.2048	934.57	24.0973	1.37068	7839.83	203508	59.7305	30.0328	1.6514	579.31
	IDDP-1 Obsidian	IDDP-1	px			50.7538	0.173408	0.007184	0.403062	31.047	1.19138	0.008474	12.4183	3.97497	0.017213	0.054714			100.049		0.365877	0.513002	0.0804747	0.41621
	IDDP-1 Obsidian	IDDP-1	px			51.1907	0.19605	0.004843	0.421313	30.9304	1.14695	-0.01232	12.5635	4.0684	0.014553	0.045646			100.57		0.367566	0.507956	0.0815739	0.419954
	IDDP-1 Obsidian	IDDP-1	px			50.886	0.202738	0.009804	0.484649	31.2189	1.22932	0.010301	11.8	4.36328	0.011787	0.060101			100.277		0.347969	0.516247	0.0877778	0.402528
	IDDP-1 Obsidian	IDDP-1	px			50.7632	0.183014	0.011518	0.441826	31.3257	1.19115	-0.02829	11.8862	4.05618	0.004919	0.046437			99.8819		0.351258	0.520029	0.0817836	0.403457
	IDDP-1 Crystal rich	IDDP-1	px			49.1812	0.202297	0.00854	0.480546	23.0738	1.29848	-0.01142	4.34019	20.0869	0.49226	0.007872			99.1606		0.130177	0.369304	0.427855	0.251092				29.2537	28.8655	3.47637		1.178	3531.87	21639	2073.27		14.1953	48.3377	136543	233.468	950.713	6.4264	bld	7392.61	178863	17.335	1.89071	0.644428	578.857
	IDDP-1 Crystal rich	IDDP-1	px			48.6432	0.193911	0.003891	0.32462	25.5477	0.950337	0.000771	3.8644	19.4885	0.290196	0.000946			99.3085		0.116907	0.410324	0.41893	0.21236				24.6464	25.0155	4.40996		1.21295	3804.86	23451.6	2277.02		11.9261	64.7722	139008	245.417	1075.52	6.7394	bld	8432.87	176099	17.9035	bld	0.220055	602.811
	IDDP-1 Crystal rich	IDDP-1	px			48.1955	0.202692	0.00467	0.33168	25.2263	0.93163	-0.01679	3.78392	19.6409	0.326959	0.000515			98.628		0.114906	0.400739	0.424868	0.21096				25.0714	25.237	3.53166		1.06709	3812.85	23306.3	1992.84		529.674	45.953	139760	248.025	911.471	7.53083	bld	8587.59	176355	18.5558	2.33005	0.187054	594.667
	IDDP-1 Crystal rich	IDDP-1	px			48.815	0.175962	0.008287	0.424924	23.851	1.40821	0.001604	4.02311	19.799	0.545211	0.008455			99.0607		0.121324	0.372425	0.421627	0.231157				27.7765	29.483	2.82732		0.992622	3112.36	20191.9	1839.95		10.2938	10.4983	133890	217.031	1018.24	8.76043	bld	6840.75	181445	16.8403	1.16675	0.169288	560.166
	IDDP-1 Crystal rich	IDDP-1	px			48.765	0.159207	0.012397	0.37486	24.5206	1.38722	0.007752	3.44951	19.7975	0.537619	0.010192			99.0218		0.104596	0.390992	0.424423	0.200479				24.9418	25.1197	38.2937		1.24871	3527.7	21586	2281.67		8.701	16.6897	135913	275.968	938.05	4.83319	bld	9090.57	179487	16.1201	1.44692	0.234959	637.954
	IDDP-1 Crystal rich	IDDP-1	px			49.6096	0.143275	0.013525	0.35734	25.1971	1.24231	0.018154	3.08892	19.8469	0.56315	0.015876			100.096		0.0930545	0.414253	0.428179	0.179325				25.893	25.7537	4.27011		1.26413	3806.65	23288.6	2735.03		25.3367	362.231	132776	246.51	1438.39	5.72162	bld	8997.85	176974	16.7134	1.84821	0.238732	638.346
	IDDP-1 Crystal rich	IDDP-1	px			50.0167	0.138268	0.007026	0.452157	24.1149	1.41097	0.014495	3.59404	19.8607	0.556797	0.013851			100.18		0.107624	0.402676	0.426563	0.209893				31.1702	31.6826	1.29261		0.764549	2725.5	21436.8	2355.77		10.8674	8.65792	130967	234.881	1344.84	6.13672	bld	6814.33	183882	17.5243	1.87301	0.23568	529.082
	IDDP-1 Crystal rich	IDDP-1	px			49.3276	0.160532	0.011078	0.363719	24.2622	1.1678	0.003157	3.93649	20.155	0.501741	0.005175			99.8945		0.11786	0.382281	0.427383	0.224323				25.0287	26.8438	3.88345		bld	3375.97	22934.4	2402.22		16.3123	15.1564	139380	255.331	1282.78	5.22681	bld	8132.3	181385	17.1902	1.93879	0.18185	581.271
	IDDP-1 Crystal rich	IDDP-1	px			49.7164	0.192444	0.008325	0.402899	24.8965	1.02792	0.017887	3.86199	19.8757	0.446938	-8e-05			100.447		0.115454	0.404035	0.423387	0.216605				30.1485	30.6399	2.92397		1.67086	2527.29	20845.6	2439.18		11.6511	104.015	127449	224.714	1245.72	5.40167	0.525889	6376.46	191487	16.9589	1.86312	0.198222	530.498
	IDDP-1 Crystal rich	IDDP-1	px			48.6421	0.208199	-0.00266	0.335573	25.0554	0.984883	0.020858	3.93406	19.7644	0.397635	0.004166			99.3446		0.119025	0.391826	0.423754	0.21867				22.392	22.0977	11.301		1.26879	3792.8	21209.2	2170.08		9.35423	50.8162	132389	232.454	1095.32	6.78577	bld	9382.02	176215	16.0462	bld	0.203868	682.778
	IDDP-1 Crystal rich	IDDP-1	px			49.0138	0.113697	0.006592	0.331499	24.0758	1.06313	-0.01555	4.26229	19.7521	0.491628	0.004241			99.0992		0.128102	0.379458	0.421382	0.239865
	IDDP-1 Crystal rich	IDDP-1	px			49.4298	0.121774	0.003031	0.378949	25.4658	0.893388	0.012755	3.69583	19.6017	0.368843	0.000597			99.9725		0.111202	0.419413	0.421002	0.205519
	IDDP-1 Crystal rich	IDDP-1	px			48.8007	0.14659	0.010062	0.305687	24.4797	1.18064	-0.00249	4.11295	19.6667	0.507419	0.004138			99.2121		0.123882	0.378741	0.420868	0.230459
	IDDP-1 Crystal rich	IDDP-1	px			49.2874	0.136728	0.010016	0.336273	25.1098	1.00964	-0.01369	3.94276	19.6789	0.441038	0.003172			99.942		0.117955	0.399565	0.418065	0.218676
	IDDP-1 Crystal rich	IDDP-1	px			49.3809	0.188514	0.021139	0.495393	24.2158	1.18527	-0.00365	4.11759	19.8498	0.455845	0.000339			99.9069		0.123101	0.388336	0.420596	0.232588
	IDDP-1 Crystal rich	IDDP-1	px			50.6133	0.220994	0.006383	0.739181	19.8371	1.35505	0.015851	6.36044	20.2056	0.515568	0.062961			99.9325		0.186845	0.321478	0.424187	0.363669
	IDDP-1 Crystal rich	IDDP-1	px			50.4849	0.292832		0.387076	24.8054	1.01801		3.8672	19.9759	0.404373	0.005613			101.241		0.114452	0.411869	0.42495	0.217457
	IDDP-1 Crystal rich	IDDP-1	px			50.3729	0.346121		0.380159	24.6642	0.91752		3.95622	19.8865	0.373426	0.009864			100.907		0.117437	0.410751	0.424316	0.22234
	IDDP-1 Crystal rich	IDDP-1	px			50.914	0.264038		0.389759	23.5912	1.10691		4.28741	20.2462	0.533334	0.003606			101.336		0.126095	0.389258	0.428006	0.244676
	IDDP-1 Crystal rich	IDDP-1	px			50.8308	0.282832		0.2888	25.279	0.988922		3.6876	19.9398	0.443575	0.004673			101.746		0.108745	0.418228	0.422661	0.206358
	IDDP-1 Crystal rich	IDDP-1	px			50.6159	0.214309		0.34426	24.6171	1.07843		3.81121	19.8878	0.472838	0.00712			101.049		0.112938	0.409262	0.423614	0.216274
	IDDP-1 Crystal rich	IDDP-1	px			51.1108	0.223249		0.283495	24.0955	1.15711		4.20209	20.0449	0.512753	0.008988			101.639		0.123428	0.397073	0.423211	0.237133
	IDDP-1 Crystal rich	IDDP-1	px			50.9277	0.29539		0.315085	23.9196	1.13477		3.88503	19.8779	0.506382	0.012349			100.874		0.115156	0.397769	0.423513	0.224508
	IDDP-1 Crystal rich	IDDP-1	px			50.2574	0.268525		0.369965	24.8437	0.9267		3.96355	19.8169	0.315759	0.002151			100.765		0.117905	0.414621	0.423731	0.221407
	IDDP-1 Crystal rich	IDDP-1	px			50.1447	0.322007		0.335076	25.2867	0.88034		3.87646	19.6817	0.287129	0.004735			100.819		0.115441	0.422475	0.421299	0.214607
	IDDP-1 Crystal rich	IDDP-1	px			50.2312	0.305746		0.380999	25.4289	0.975371		3.95337	19.2453	0.345465	0.003559			100.87		0.117629	0.424484	0.411602	0.216983
	IDDP-1 Crystal bearing	IDDP-1	px			50.6653	0.224712	0.005152	0.765595	18.6655	1.04195	-0.0093	9.16771	18.1917	0.285987	0.017515			99.0218		0.267897	0.306175	0.379122	0.466797				17.4769	16.5098	0.232204		0.908052	817.974	64540.5	3463.88		18.317	41.1398	26733.2	58.0542	885.89	30.9866	15.3965	8431.74	208992	62.4036	37.9138	0.290086	652.767
	IDDP-1 Crystal bearing	IDDP-1	px			50.8717	0.202892	0.003141	0.726508	18.752	1.06728	-0.02096	9.57495	17.8026	0.266098	0.012571			99.2588		0.278603	0.306476	0.369608	0.476475				18.4254	19.2935	0.709323		bld	12785.8	38772.2	32241.6		36.6975	1795.58	73571.2	101.144	2819.51	28.7667	bld	6925.71	140194	27.998	6.44006	2.46684	436.217
	IDDP-1 Crystal bearing	IDDP-1	px			50.0582	0.18467	0.011266	0.423063	30.7283	1.28608	0.015698	12.3975	3.63545	0.041037	0.010807			98.7922		0.369931	0.514061	0.0738661	0.418312				19.747	19.1187	0.514824		bld	2327.78	51425.4	6526.04		535.731	1080.76	84061.2	133.975	1725.06	31.882	0.571622	9603.13	177587	28.17	10.0431	0.415653	571.609
	IDDP-1 Crystal bearing	IDDP-1	px			49.7636	0.157226	0.017201	0.474061	30.3097	1.37592	0.001935	12.2232	4.38387	0.080163	0.008096			98.795		0.364225	0.506658	0.0898232	0.418204				18.4114	18.2057	0.590919		0.678689	4814.6	41609.6	10535.9		294.507	2608.89	110447	190.744	1186.96	9.17799	bld	6112.46	117196	22.3744	3.10568	0.402844	313.162
	IDDP-1 Crystal bearing	IDDP-1	px			49.6358	0.153164	0.012667	0.415039	31.2694	1.40509	0.004596	12.2776	3.54438	0.044196	0.004469			98.7664		0.366869	0.524101	0.0720246	0.411714
	IDDP-1 Crystal bearing	IDDP-1	px			49.4098	0.133174	-0.00092	0.366998	31.2275	1.67342	-0.015	12.0629	3.61631	0.064786	0.000313			98.5394		0.361371	0.522923	0.0737133	0.407772
	IDDP-1 Crystal bearing	IDDP-1	px			49.9982	0.245653	0.003835	0.768039	20.7336	0.934478	-0.00153	9.08466	17.0384	0.212012	0.001821			99.0193		0.266973	0.330726	0.34949	0.438516
	IDDP-1 Crystal bearing	IDDP-1	px			51.5421	0.239661	0.004275	0.740157	19.9816	0.954215	0.015115	9.1508	17.532	0.230862	0.005306			100.396		0.265061	0.324426	0.360641	0.449426
	IDDP-1 Crystal bearing	IDDP-1	px			50.2311	0.170825	0.006842	0.386222	31.6023	1.26431	0.022066	12.8054	3.10262	0.068584	0.002238			99.6624		0.378739	0.5239	0.0627321	0.419365
	IDDP-1 Crystal bearing	IDDP-1	px			50.5205	0.145119	0.001202	0.450189	30.0538	1.20103	-0.00117	12.5003	4.23864	0.071224	0.011531			99.1924		0.370259	0.499451	0.0864933	0.42574
	IDDP-1 Crystal bearing	IDDP-1	px			50.4845	0.163777	0.000745	0.398304	30.1353	1.17576	0.002164	12.6264	4.17206	0.071899	0.005123			99.236		0.373766	0.500429	0.0855509	0.427532
	IDDP-1 Crystal bearing	IDDP-1	px			50.637	0.132136	0.002408	0.361334	31.2948	1.52956	-0.0097	11.9561	3.61316	0.053234	0.004743			99.5748		0.354752	0.521176	0.0739401	0.405107
	IDDP-1 Crystal bearing	IDDP-1	px			51.1729	0.242995	0.007854	0.841699	20.0008	0.888569	-0.01333	9.28606	17.0793	0.203817	0.016785			99.7274		0.270178	0.326729	0.351839	0.452822
	IDDP-1 Crystal bearing	IDDP-1	px			51.7467	0.215021	-0.00309	1.11479	17.7078	0.976285	-0.00806	9.06538	18.1684	0.317201	0.167158			99.4676		0.263124	0.288492	0.374522	0.477126
	IDDP-1 Crystal bearing	IDDP-1	px			51.2232	0.224312	0.004574	0.916975	18.8633	1.01969	-0.00789	9.04213	17.9589	0.287577	0.09118			99.624		0.262846	0.307778	0.37145	0.460745
	IDDP-1 Crystal bearing	IDDP-1	px			50.8986	0.227574	0.004241	0.796365	18.564	1.00281	-0.00536	9.51416	17.8274	0.272053	0.024007			99.1258		0.277372	0.303725	0.36997	0.4774
	IDDP-1 Crystal bearing	IDDP-1	px			51.1079	0.201795	0.004413	0.783759	18.3515	0.941162	0.015309	9.03063	18.7689	0.267955	0.029977			99.5033		0.262954	0.299517	0.388898	0.46727
	IDDP-1 Crystal bearing	IDDP-1	px			50.4179	0.182029	0.007379	0.550229	30.3488	1.56266	-0.02339	10.8518	5.41624	0.085538	0.012141			99.4113		0.322946	0.507296	0.111324	0.389255
	IDDP-1 Crystal bearing	IDDP-1	px			51.1249	0.232997	0.006785	0.74667	26.8466	1.40098	-0.00209	10.2564	9.50514	0.156662	0.009969			100.285		0.300869	0.441881	0.194896	0.405101
	IDDP-1 Crystal bearing	IDDP-1	px			51.8087	0.223008	-0.00165	0.752383	18.9434	1.10999	-0.00019	9.41088	17.8307	0.24554	0.021368			100.344		0.271632	0.30676	0.366236	0.469635
	IDDP-1 Crystal bearing	IDDP-1	px			51.6699	0.221541	0.017784	0.732989	22.3935	1.19281	0.004683	9.64567	14.1445	0.217824	0.018539			100.26		0.280782	0.365621	0.291798	0.434312
	IDDP-1 Crystal bearing	IDDP-1	px			51.2388	0.217493	0.012578	0.814019	19.433	0.999472	-0.00537	9.59199	17.1315	0.246728	0.016834			99.697		0.278562	0.316716	0.353241	0.468028
	IDDP-1 Crystal bearing	IDDP-1	px			50.8209	0.207628	0.00162	0.674922	23.3305	1.23247	-0.02839	10.1255	13.1209	0.207098	0.015709			99.7088		0.295832	0.382998	0.272294	0.436169
	IDDP-1 Crystal bearing	IDDP-1	px			49.9004	0.248363		0.461446	29.4559	1.16474		12.8589	4.68904	0.066449	0.007513			98.8528		0.381117	0.489793	0.0958629	0.437608
	IDDP-1 Crystal bearing	IDDP-1	px			50.2238	0.261665		0.386641	31.5472	1.24933		12.5247	3.11362	0.054187	0.006466			99.3676		0.371749	0.525327	0.0630185	0.414401
	IDDP-1 Crystal bearing	IDDP-1	px			50.9535	0.260928		0.399226	30.6011	1.17197		13.0791	3.38706	0.042039	0.008826			99.9037		0.38443	0.504618	0.067834	0.432406
	IDDP-1 Crystal bearing	IDDP-1	px			50.9221	0.219698		0.416922	30.0832	1.16005		12.9216	3.8066	0.060552	0.006899			99.5976		0.380689	0.497237	0.0770013	0.433623
	IDDP-1 Crystal bearing	IDDP-1	px			50.6455	0.253551		0.415554	30.7422	1.15606		12.8814	3.51052	0.036753	0.0082			99.6497		0.37998	0.508767	0.0703958	0.427546
	IDDP-1 Crystal bearing	IDDP-1	px			51.2885	0.294594		0.722847	19.6326	1.03344		9.34832	17.5759	0.232317	0.006809			100.135		0.270875	0.319153	0.362244	0.459088
	IDDP-1 Crystal bearing	IDDP-1	px			50.9492	0.324513		0.779321	20.5445	0.91803		9.06291	17.1539	0.228428	0.001735			99.9625		0.263828	0.335532	0.354314	0.440182
	IDDP-1 Crystal bearing	IDDP-1	px			51.2363	0.35209		0.794089	18.7996	0.928063		9.54005	18.1532	0.232832	0.00974			100.046		0.275899	0.305024	0.372779	0.474932
	IDDP-1 Crystal bearing	IDDP-1	px			50.1084	0.29444		0.484436	31.2025	1.47831		11.0847	4.65101	0.08055	0.00814			99.3925		0.330707	0.522269	0.0956921	0.387709
	IDDP-1 Crystal bearing	IDDP-1	px			51.2449	0.382301		0.851854	19.0378	0.986871		9.37531	17.9975	0.240308	0.015644			100.132		0.271245	0.309014	0.369246	0.467455
	IDDP-1 Crystal bearing	IDDP-1	qtz																							1	rim		11.5528			4.42875	bdl	3.09842	124.192		192.749	bld		1.14124	125.24
	IDDP-1 Crystal bearing	IDDP-1	qtz																							1	core		7.85134			5.11916	bdl	1.43679	76.52		180.421	bld		1.41619	75.1123
	IDDP-1 Crystal bearing	IDDP-1	qtz																							1	core		9.36231			bld	bdl	1.48045	83.5408		200.507	bld		1.48839	117.595
	IDDP-1 Crystal bearing	IDDP-1	qtz																							2	rim		16.9889			bld	bdl	3.54955	190.568		202.313	bld		1.23118	166.725
	IDDP-1 Crystal bearing	IDDP-1	qtz																							2	rim		14.0268			bld	bdl	5.51643	205.886		192.818	51.5643		1.06432	137.386
	IDDP-1 Crystal bearing	IDDP-1	qtz																							2	core		10.8502			bld	bdl	1.80164	144.079		210.053	62.8711		1.44884	92.2919
	IDDP-1 Crystal bearing	IDDP-1	qtz																							2	core		10.3239			bld	bdl	1.22844	92.8327		221.521	bld		1.02701	128.516
	IDDP-1 Crystal bearing	IDDP-1	qtz																							3	core		10.2316			5.77917	bdl	1.80675	96.9319		205.399	bld		1.27499	124.149
	IDDP-1 Crystal bearing	IDDP-1	qtz																							3	core		10.4795			bld	bdl	1.61334	96.8054		218.999	bld		1.37376	131.088
	IDDP-1 Crystal bearing	IDDP-1	qtz																							4	core		9.7535			bld	bdl	1.23464	92.25		187.33	bld		1.57577	76.5517
	IDDP-1 Crystal rich	IDDP-1	qtz																							1	core		21.4198			bld	bld	1.88555	132.351		238.79	bld		1.49686	171.022
	IDDP-1 Crystal rich	IDDP-1	qtz																							1	core		20.5238			bld	bld	1.40503	128.166		211.028	bld		1.35437	163.336
	IDDP-1 Crystal rich	IDDP-1	qtz																							1	core		17.5315			bld	bld	1.78776	109.435		114.072	bld		1.97355	152.26
	IDDP-1 Crystal rich	IDDP-1	qtz																							2	rim		18.6577			bld	bld	1.25683	111.083		240.863	bld		1.22169	125.738
	IDDP-1 Crystal rich	IDDP-1	qtz																							2	core		13.4272			bld	bld	<0.7743	78.6862		210.97	bld		1.20931	90.5254
	IDDP-1 Crystal rich	IDDP-1	qtz																							3	mantle		12.9281			bld	bld	bld	92.7444		234.038	bld		bld	105.067
	IDDP-1 Crystal rich	IDDP-1	qtz																							3	core		23.2386			bld	bld	2.12924	138.684		201.275	bld		1.51274	173.436
	IDDP-1 Crystal rich	IDDP-1	qtz																							3	mantle		16.2823			bld	bld	2.03571	116.415		186.615	bld		1.07426	147.632
	IDDP-1 Crystal rich	IDDP-1	qtz																							3	rim		11.9738			bld	bld	1.00725	67.973		221.259	bld		1.30921	83.361
	IDDP-1 Crystal rich	IDDP-1	qtz																							4	core		17.4663			bld	bld	1.8995	118.988		225.939	bld		1.29462	148.868
	IDDP-1 Crystal rich	IDDP-1	qtz																							5	core		14.0587			bld	bld	1.15058	79.4312		112.361	bld		1.82812	95.0545
	IDDP-1 Crystal rich	IDDP-1	qtz																							6	core		12.1112			bld	bld	0.840424	70.3033		242.665	bld		1.41625	93.0581
	IDDP-1 Crystal rich	IDDP-1	qtz																							6	core		16.3525			bld	bld	2.01993	100.225		225.927	bld		1.59976	124.148
	IDDP-1 Crystal rich	IDDP-1	qtz																							6	core		19.186			bld	bld	3.47108	122.182		238.083	bld		1.24899	145.668
	IDDP-1 Crystal rich	IDDP-1	qtz
	IDDP-1 Crystal rich	IDDP-1	qtz
	IDDP-1 Crystal rich	IDDP-1	qtz
[truncated: 28 more columns]

## Sheet: Isotopes
	Sample	Analysis type	Unit	Lithology	Li (ppm)	d7Li (‰)	2s
	IDDP-1 crystal-bearing to -poor	bulk sample	IDDP-1	glassy	22.2568	6.28339	0.10413
	IDDP-1 crystal-bearing to -poor	bulk sample	IDDP-1	glassy	24.4622	7.9671	0.215477
	IDDP-1 crystal-bearing to -poor	bulk sample	IDDP-1	glassy	23.2493	7.38594	0.0631588
	IDDP-1 obsidian	bulk sample	IDDP-1	glassy	24.7163	4.34866	0.143355
	IDDP-1 obsidian	bulk sample	IDDP-1	glassy	25.2259	4.49967	0.0695798
	IDDP-1 obsidian	bulk sample	IDDP-1	glassy	24.6475	4.35446	0.167304
	IDDP-1 obsidian	bulk sample	IDDP-1	glassy	25.0305	4.58346	0.080145
	JTKF 18004	bulk sample	Hlíðarfjall	glassy spherulite-poor	28.2895	4.08847	0.112648
	JTKF 18002	bulk sample	Hlíðarfjall	crystalline	7.43	7.47	0.16
	JTKF 18007	bulk sample	Hrafntinnuhryggur	glassy	24.3395	4.43121	0.240816
	JTKF 180011	bulk sample	Jörundur	glassy-spherulite bearing	28.95	4.8	0.18
	JTKF 180011	bulk plagioclase	Jörundur	glassy-spherulite bearing	7.61	4.98	0.33
	JTKF 18009	bulk sample	Jörundur	glassy-spherulite rich flow banded	24.1276	5.9823	0.228098
	JTKF 18009	bulk plagioclase	Jörundur	glassy-spherulite rich flow banded	16.6885	2.18234	0.278736
	KJ-30	bulk sample	basalt		3.56737	4.31151	0.0860217
	Reference materials
	JR-1				56.362	3.88021	0.106957
	BHVO-2				4.51	4.59	0.24

## Sheet: Methods
	EPMA analytical conditions*			XRF
	Instrument	JEOL-JXA8230		Instrument	WD-XRF PANalytical AXIOS, 5 diffraction crystals
	Acceleration voltage (kV)	15		Sample preparation	fused glass-beads using a Claisse M4 fluxer
	Probe current (nA)	10 (glass), 20 (minerals)		Flux composition	Li2B4O7 66% /LiBO2 34%
	Probe diameter (µm)	20 (glass), 10 (fsp), 1 (px,ox)		Major elements	SiO2, TiO2, Al2O3, Fe2O3, MnO, MgO, CaO, Na2O, K2O, P2O5
	Elements measured	All: Si, Al, Ca, Ti, K, Fe, Mn, Na, Mg, glass: F, Cl, P, fsp: Sr, Ba		Trace elements	S, Sc, V, Cr, Co, Ni, Cu, Zn, Ga, Rb, Sr, Y, Zr, Nb, Ba, La, Ce, Nd, Pb, Th, U
	On peak time (s)	min 20		Primary standards
		max 60
	Background	Modelled by MAN** fits		LA-ICP-MS (Quartz)
	Primary standards	Albite (Si,Na)		Instrument	Perkin Elmer NexION 2000 quadrupole
		Anorthite (Ca,Al)		laser voltage (kV)	30 for quartz; 24 for Primary Std
		Rutile (Ti)		Laser repetition rate (Hz)	10
		Scapolite (Cl)		Fluence (J.cm2)	>20 for quartz >9 for Primary Std
		Forsterite (Mg)		He flow (L/min)	1
		Microcline (K)		Spot size (µm)	40
		Fayalite (Fe)		background duration (s)	30
		Pyrolusite (Mn)		signal duration (s)	min. 40
		F-phlogopite (F)		Primary standard	NIST610*
		Apatite (P)		Secondary standard	Smokey quartz**
		Strontionite (Sr)		Masses	Li7,B11,Na23,Mg25,Al27,Si29,P31,Cl35,K39,Sc45,Ti49,Ga71,Ge72,Cs133
		Barite (Ba)		Dwell time	30ms for Li7, 11ms for the rest of the masses
		Corundom (MAN)		Internal standard	Si29
		Quartz (MAN)		*Jochum et al., 2011. Geostand. Geoanal. Res. 35 (4), 397-429
		Periclase (MAN)		*Audétat et al., 2014. Geostand. Geoanal. Res. 39 (2). 171-184
		Wollastonite (MAN)
		Hematite (MAN)
	Time dependency intensity correction	When needed Na, Si, K
				LA-ICP-MS (Glass, fsp, px)
	*Primary standards were analysed with 20 nA and 10 µm beam			Instrument	Thermo Element XR sector field single-collector
	**MAN= Mean Atomic Number background intensity			laser voltage (kV)	24 kV
				Laser repetition rate (Hz)	5 Hz
	MC-ICP-MS			Fluence (J.cm2)	4
	Instrument	Neptune Thermo Fischer		He flow (L/min)	0.5
	desolvating unit	Aridus 2 Teledyne Cetac		N2 flow (mL/min)	up to 2
	Isolation	single-step chromatography		Spot size (µm)	43
	elusion medium	methanol 1M HNO3		background duration (s)	30
	Cation-exchange resin	BioRad AG50W-X8		signal duration (s)	min. 40
	Primary standard	NIST8545*		Primary standard	NIST612*
	Secondary standards	JR-1 rhyolite (GSJ), BHVO basalt (USGS)		Secondary standards	GSD-1G**
					BCR-2G**
	*Flesch et al., 1973				ATHO-G***
				Masses	Li6,Li7,Be9,B11,Na23,Mg24,Al27,Si29,P31,K39,Ca43,Sc45,Ti49,V51,Cr53,Mn55,Fe57,Co59,Ni62,Cu65,Zn66,Ga69,Rb85,Sr88,Y89,Zr90,Nb93,Cs133,Ba137,La139,Ce140,Pr141,Nd146,Sm147,Eu151,Gd157,Tb159,Dy163,Ho165,Er167,Tm169,Yb173,Lu175,Hf178,Ta181,Pb208,Th232,U238
				Dwell time	30ms for Li7, 11ms for the rest of the masses
				Internal standard	Si29 from EPMA results
				*Jochum et al., 2011. Geostand. Geoanal. Res. 35 (4), 397-429
				**Jochum et al., 2007. Geostand. Geoanal. Res. 29 (3), 285-302
				***Jochum et al., 2006. Geochem. Geophys. Geosys. 7 (2), p. 44

## Sheet: Secondaries
	Secondary standards (LA-ICP-MS)
	Date	ID	Li6	Li7	Be9	B11	Na23	Mg24	Al27	P31	K39	Ca43	Sc45	Ti49	V51	Cr53	Mn55	Fe57	Co59	Ni62	Cu65	Zn66	Ga69	Rb85	Sr88	Y89	Zr90	Nb93	Cs133	Ba137	La139	Ce140	Pr141	Nd146	Sm147	Eu151	Gd157	Tb159	Dy163	Ho165	Er167	Tm169	Yb173	Lu175	Hf178	Ta181	Pb208	Th232	U238
	2022-12-23	GSD-1G - 1	41.5886	42.1189	39.0871	63.0933	26807.4	20283.8	72507.6	1343.7	25668	49230.2	49.1373	7731.77	40.4112	42.5403	208.458	95584.6	39.7412	57.1572	40.2895	57.0829	54.9332	37.4759	65.5243	37.4287	38.0937	40.3873	31.3148	64.3022	36.1794	38.7827	42.2199	40.3223	44.0593	38.3124	44.196	43.8506	47.096	45.6519	35.1756	0.897843	47.1985	47.9889	36.9403	38.5068	47.5587	50.7606	38.7893
	2022-12-23	GSD-1G - 2	40.8876	41.657	39.7585	66.2756	26790.4	20113.8	72631.9	1587.32	25469.2	49342.7	49.0105	7752.24	40.8829	42.3405	206.859	96484.1	39.5048	63.1836	38.1423	57.5975	55.2573	37.5443	65.7981	37.4845	37.9984	40.1763	31.3256	65.1788	36.144	38.2097	41.9286	40.1983	43.6693	37.4846	43.9793	43.4653	46.4588	45.3892	35.1129	0.741218	46.9131	47.3412	36.7324	38.476	47.6243	43.555	38.09
	2022-12-23	GSD-1G - 3	41.8691	41.4887	38.8549	55.0977	26454.5	19507.8	70437.5	1650.35	25284.5	47094.8	47.0089	7460.2	39.8777	41.212	197.792	94712.9	38.0302	57.4412	38.9908	56.7885	54.5831	37.2764	62.9432	36.2337	36.6014	38.7743	30.9355	61.8248	34.3993	36.7165	40.208	38.6595	41.6608	36.1054	42.4704	41.8707	44.9371	43.8293	33.917	0.610574	45.6002	46.0771	35.3699	36.8474	46.6627	39.0896	37.1434
	2022-12-23	GSD-1G - 4	43.8615	41.5075	38.8383	68.7968	26869.6	19762.4	71100.1	1599.02	25708.1	47844.2	47.2606	7594.27	40.2559	41.6973	203.536	95803.1	38.6684	60.8458	40.3076	56.7822	54.35	37.4841	63.4355	36.1194	36.9492	39.6076	31.1998	63.1535	34.7702	37.1935	40.2466	38.8063	42.1897	36.4962	42.486	42.6156	45.6389	44.148	34.2524	0.530155	45.9884	46.62	35.6701	37.4069	46.6049	38.6334	37.4003
	2022-12-23	GSD-1G - 5	41.0388	41.8187	39.4744	57.762	26634.2	19455.8	70670.2	1491.26	25832	46816.5	46.7622	7524.15	40.1358	40.2466	205.178	95304.1	38.2473	57.957	40.324	55.2972	55.5607	36.8811	63.0637	36.1558	36.2037	39.0738	31.1384	62.034	34.3467	36.7634	40.0841	38.8318	41.8593	36.3297	42.2004	42.1917	44.8622	44.0363	34.5449	0.718538	45.0068	46.3553	35.1216	36.9451	45.8345	38.2352	37.1159
	2022-12-23	GSD-1G - 6	40.9673	41.8273	38.5726	73.9815	26780.6	19707.3	70732.2	1410.33	26222.2	47660.8	47.048	7556.4	40.2455	40.9866	206.646	96310.5	38.6221	56.5519	39.4353	55.9199	55.0083	37.2296	63.4431	36.4678	37.0923	39.9445	31.512	62.3084	34.9944	37.2372	40.7864	39.3029	42.2398	36.0302	42.7767	42.5941	45.4523	44.4818	34.3868	0.620542	46.059	45.7553	35.3718	37.212	46.2117	39.7129	37.3871
	2022-12-23	GSD-1G - 7	39.5262	42.0309	37.72	60.2821	27177.1	19959.5	71401.6	1493.95	26085.1	48129.9	47.6592	7605.8	40.9646	41.7534	205.862	97122	38.9264	57.7973	39.8558	56.7377	54.879	37.5495	64.4067	36.9395	37.2655	39.867	31.5938	64.319	34.9457	37.3351	41.1653	39.2743	42.3804	37.1189	43.2657	42.9169	45.2979	44.7783	34.7859	0.562251	46.7411	46.2879	35.5897	38.1314	47.7248	43.5526	37.9527
	2022-12-23	GSD-1G - 8	45.4625	41.6847	37.5757	71.6074	26550.4	19321.5	69370	1446.87	25809.8	46896.3	45.0357	7352.13	39.792	40.0407	203.683	96415.3	38.5363	54.5413	39.7193	55.9094	54.0165	37.0038	61.833	35.7943	35.9428	39.873	31.0311	61.8736	34.2066	36.4926	40.6958	37.9567	41.5928	35.7606	41.9857	41.3966	43.9677	43.0242	33.4985	0.907989	44.7161	44.8871	34.4325	36.7979	46.2404	48.9576	37.827
	2022-12-23	GSD-1G - 9	42.1395	41.9089	39.6203	60.1787	27278.4	20059.9	71440.5	1498.82	25969.5	47372.3	46.9313	7529.97	40.6283	42.3453	202.148	96952.2	39.7243	60.0061	41.25	57.1524	55.1085	37.5942	63.5337	36.3808	36.5045	39.5241	31.4063	63.1287	34.7662	37.4281	40.6313	39.8758	43.1484	36.2034	43.3131	42.1204	44.9845	43.8863	34.0201	0.811762	45.7216	45.2607	34.782	37.1371	47.5773	48.8115	38.1878
	2022-12-23	GSD-1G - 10	41.5332	42.2203	38.8555	64.6612	26637.8	20422.3	71843	1460.55	25940	48592.7	47.3397	7695.91	40.8577	41.7527	207.564	99009.7	39.4695	59.5606	41.1292	54.7864	55.0164	37.2533	65.0929	37.1074	37.4799	40.2366	31.4158	64.7642	35.6158	38.2615	41.1264	40.3171	43.3331	37.1408	42.7726	42.8391	45.9226	44.8829	34.7189	0.834623	47.1893	46.3057	35.9049	37.8185	47.9201	45.6185	38.2939
	2022-12-23	GSD-1G - 11	41.5991	41.9501	38.4927	55.8461	26900.6	20116.6	71698.6	1350.16	25716.4	48336.5	47.6585	7673.21	41.0814	40.268	210.35	98319.9	38.7493	61.0416	39.2357	55.1041	55.1129	37.297	65.0074	37.0321	37.1623	39.7357	31.1377	63.2236	35.4083	37.6901	40.9689	39.6675	43.1198	37.3665	43.5546	43.1207	45.9898	45.1101	35.0804	0.643214	47.2048	46.9101	35.9889	37.9807	47.9412	41.234	38.6381
	2022-12-23	GSD-1G - 12	40.547	41.3609	38.5603	67.7296	26857.8	20044.8	70980.9	1333.14	26117	48022.4	47.4173	7779.94	40.4653	41.3984	204.441	96997.8	38.7552	62.7524	39.7451	54.9007	54.9838	36.9681	64.1083	36.7699	36.9267	39.6399	31.1943	63.6197	35.7836	37.8819	41.1593	40.1709	43.151	36.9004	43.2094	42.5874	45.793	44.162	34.308	0.695543	46.1393	46.2903	35.8061	37.8271	46.7968	38.9955	38.2799
	2023-03-10	GSD-1G - 1	41.0101	42.6788	39.2901	63.1383	26635.4	18375.3	71476.8	958.086	26995.2	46616.2	44.0827	6643.29	41.6084	39.5133	203.584	90250.3	37.7525	56.8452	40.5484	55.0676	57.1044	37.8848	62.908	35.8538	36.6585	38.6433	30.2017	64.5859	35.0449	37.0414	41.068	40.4112	43.0781	37.3314	44.3456	42.9251	47.3392	45.2328	35.4731	45.8573	44.3504	44.449	34.9032	36.6349	49.3805	34.8965	37.7933
	2023-03-10	GSD-1G - 2	44.3004	43.7631	42.1092	62.5213	26756.4	18565.5	73999.8	965.141	27172.3	48518.1	47.2043	6811.84	42.6254	41.7214	209.12	93222.8	39.3167	55.6618	40.3023	53.5514	56.7535	37.6186	65.4373	36.9714	38.7576	40.1297	30.4499	66.7987	35.9975	38.628	42.6436	42.4283	44.5834	38.5646	45.4928	44.7936	48.8124	45.8174	36.1432	47.4584	46.0243	45.5084	36.0359	38.0567	49.2161	37.0508	38.7358
	2023-03-10	GSD-1G - 3	43.0867	43.3306	40.1518	61.2682	26651.5	18129.7	71546.8	963.807	26914.5	47333.9	46.447	6687.13	41.813	39.3623	208.35	93066.5	39.9968	59.9823	40.358	53.9837	56.2438	37.5357	63.496	36.1765	38.4414	39.7361	30.668	65.6098	35.1651	38.0896	41.8371	41.4672	43.8511	38.065	44.5536	44.4102	47.3541	45.7953	35.1263	46.5697	45.4966	44.4825	35.5422	37.6987	48.4474	41.0248	38.3404
	2023-03-10	GSD-1G - 4	41.7247	43.3319	42.229	60.7507	26894.8	18596.4	73925.3	956.873	26773.9	49034.6	47.5815	6928.04	41.9656	40.5014	208.865	93132	40.2725	58.351	40.5864	54.5728	56.7454	38.1521	65.6419	37.5329	39.6776	40.3498	30.4364	66.3571	36.1515	38.7539	42.722	42.2766	45.3955	38.8036	45.3779	45.1774	48.5254	47.3594	36.2768	47.8269	46.7807	45.6327	36.0499	38.4146	48.5593	38.5522	38.8261
	2023-03-10	GSD-1G - 5	41.5947	42.7493	40.9451	60.8971	26487.7	18068.7	72284.3	960.182	26703.3	47373.8	46.2173	6810.3	41.1535	39.2755	206.787	90749.9	39.9829	56.353	40.5796	53.9579	55.7807	37.6184	63.6821	36.2234	38.7302	39.4811	30.4704	65.8188	35.48	38.0638	41.93	41.5364	44.2004	38.0544	45.1381	44.2097	47.6005	46.0719	35.4648	46.6847	45.791	44.3577	35.7796	37.4071	48.8404	35.2419	38.257
	2023-03-10	GSD-1G - 6	43.9493	43.4411	41.1494	63.3757	26781.3	18373.6	71968.9	980.664	27404.8	47538.1	46.1134	6667.23	41.1146	38.7758	205.465	91035.8	39.7903	56.4344	39.861	54.6227	56.7339	38.2961	64.2701	36.2734	38.5613	39.9131	30.9253	65.7793	35.6237	38.4088	42.0749	41.4472	44.4966	38.2871	44.7767	44.4133	47.6725	46.3217	36.1761	47.0804	45.3676	45.0364	35.5056	37.765	49.7165	36.9464	38.7704
	2023-03-10	GSD-1G - 7	43.445	44.1189	41.2977	61.4621	26757.5	18469.9	73572.8	964.231	26808.7	48381	46.7044	6856	42.1836	41.4663	208.327	92205.8	39.8628	56.383	40.149	54.8221	56.6579	37.9607	65.1483	37.0869	38.9926	40.3378	31.84	67.1676	36.6524	38.9185	43.2316	42.4489	45.6485	39.3435	46.4849	45.7083	49.3457	48.4471	37.0649	48.681	47.5647	46.5838	36.9634	39.3838	51.2775	43.5037	39.9773
	2023-03-10	GSD-1G - 8	40.8255	43.5745	40.4455	63.2673	26891.6	18104.2	71700.2	966.924	27017.2	47206.1	45.2591	6641.84	41.6125	38.241	204.998	90024.8	39.3465	57.9445	41.1816	53.0557	57.5131	38.2913	63.9992	36.2459	38.0535	39.9549	31.0067	66.3486	35.96	38.2978	42.6414	41.5193	44.8686	38.6854	45.572	45.2493	48.7969	47.0754	35.8442	47.8002	46.0166	45.857	36.2317	38.5357	51.2874	35.4266	39.6948
	2023-03-10	GSD-1G - 9	41.049	42.6598	40.938	62.0201	26644.5	18275.1	73250.7	955.395	26719.5	48356.9	46.0528	6793.31	42.437	40.5298	208.188	91449.2	39.7416	58.1737	41.1546	54.4452	57.1256	37.8371	65.1613	37.0059	38.7386	40.0729	30.6044	66.3446	36.1945	38.5325	42.5093	41.7726	45.1886	38.9432	45.6278	44.9872	49.0083	47.1958	36.8119	47.9066	46.4005	45.9241	36.5312	38.5121	50.7182	37.0547	39.2191
	2023-03-10	GSD-1G - 10	40.5096	42.738	41.528	60.9846	26549.4	18234.4	72858.2	965.425	26919.7	47899.2	46.0661	6781.07	41.8944	40.98	208.51	91795.6	39.315	60.6107	40.1068	54.0706	56.7997	37.4414	64.567	36.7103	38.3391	39.8373	30.4755	66.3434	35.9492	38.3938	42.6345	41.3548	44.6371	38.7369	45.3457	44.5884	48.5505	47.0142	35.536	47.7565	46.199	45.4442	36.2493	38.5074	49.9768	38.8304	39.6223
	2023-03-10	GSD-1G - 11	43.1648	42.9921	41.0339	60.6753	26850.7	18322.9	71879.6	955.985	26722.8	47584.8	45.3582	6712.35	41.313	40.2746	205.175	90257.1	38.9669	56.697	40.049	53.3985	56.3955	37.0746	63.7466	36.1522	37.7583	39.4383	30.1053	65.4645	35.5502	37.6817	41.9008	41.0343	43.7244	37.7562	44.5036	44.0478	47.4104	45.0683	35.5383	46.6661	45.2948	44.7195	34.8553	37.3267	48.9388	37.7929	38.2579
	2023-03-10	GSD-1G - 12	41.524	43.5401	42.0122	63.2104	26938.5	18785	72723.1	974.281	27141.7	48269.6	45.876	6788.49	42.0364	39.1937	209.203	90285.4	39.5219	57.0579	40.6765	53.8936	56.6881	38.8114	65.3739	36.6805	38.6704	39.9231	31.0345	67.9004	36.403	39.0214	42.9304	42.1672	44.7754	38.9478	44.9334	44.8697	48.5407	47.12	35.8427	47.4665	46.6483	45.4167	36.0347	38.3781	50.2294	37.334	39.2894
	2023-03-10	GSD-1G - 13	42.9374	43.3546	40.7809	63.2511	26815.7	18000.1	71125.6	966.09	27171.9	46504.5	44.0139	6652.69	42.2175	38.4379	204.877	90734.1	39.7499	57.1358	40.0831	53.8285	57.6209	38.5128	62.368	35.1147	37.1482	39.3806	31.0834	65.1362	34.842	38.1908	41.0308	40.0765	43.6219	38.0606	43.867	42.907	46.7926	45.8199	35.2499	45.1934	44.0533	43.3532	34.2926	37.1112	49.6655	35.9033	38.8365
	2023-03-10	GSD-1G - 14	41.4315	43.5559	41.3418	62.1966	27096.7	18650.1	73671.5	968.847	27000	49300.9	47.5077	6874.25	42.5213	40.5014	209.591	92339.9	40.6145	59.1619	40.799	53.7483	57.256	37.897	66.0425	36.4868	38.0665	40.3039	30.7044	66.3847	36.2342	38.967	42.7252	41.5297	44.432	39.1103	45.0978	44.7877	48.171	46.3095	35.2746	47.6469	46.4685	45.0614	35.5396	38.3481	49.1328	36.78	39.296
	2023-03-10	GSD-1G - 15	43.0847	42.8602	41.419	61.9882	26661.9	18278.9	73291.8	956.709	26891.2	48290.4	47.1483	6832.91	42.0599	39.8378	205.941	92641.7	39.9413	57.6703	40.0512	53.4743	56.0056	37.9966	65.0975	36.9457	39.0818	40.4862	30.5721	65.991	36.2679	38.6641	42.7004	42.2759	44.7509	38.8233	45.8067	45.1539	48.2552	47.8575	36.0176	48.5528	46.846	46.0052	36.8326	38.7104	49.1677	39.8822	39.0319
	2023-03-10	GSD-1G - 16	42.4953	43.5101	41.8163	62.0617	26881.7	18507.8	74824.2	960.209	26933.9	49076.8	47.9739	6824.33	42.826	40.8716	208.591	93282.7	40.5398	59.2166	40.189	53.9635	56.8093	37.7323	65.995	37.3307	39.7962	40.7693	30.5027	66.6126	36.4535	39.0652	43.109	42.4972	45.2521	39.4383	45.6538	45.1842	48.8323	47.6879	36.1113	48.2096	46.9639	46.5427	36.5804	38.1868	49.2913	40.8903	39.3949
	2023-03-10	GSD-1G - 17	41.9151	43.7789	41.7963	59.8386	26917.3	18484.4	73413.5	962.456	26774.1	48547.5	46.8951	6776.07	41.8915	38.8935	207.981	92238.1	39.585	57.9807	39.7626	53.6124	56.9623	38.118	66.0025	37.2938	39.272	40.7537	31.3706	67.4397	36.3368	39.1995	43.4442	42.7276	45.7482	39.5679	46.5853	45.578	49.7219	47.902	36.7845	48.9722	48.0061	46.5522	37.4358	39.094	49.7875	38.9692	39.7474
	2023-03-10	GSD-1G - 18	42.9106	43.0064	41.9032	61.1891	26640.1	18154	71572.4	965.236	26510.3	46802.8	44.8674	6619.19	41.6277	41.1435	205.179	91168	38.5932	59.3374	39.874	53.5169	56.463	37.3288	64.2583	35.8332	36.8311	39.3366	30.32	65.0359	35.3454	37.9631	41.516	40.6469	43.9017	38.2563	44.68	44.2644	47.8187	46.5575	35.3923	46.9348	45.2427	44.8524	35.9002	37.7531	49.6632	48.681	38.8161
	2023-03-10	GSD-1G - 19	40.8121	43.5277	41.6905	61.8916	26896.7	18293.8	72559.2	961.355	27170	48099	46.0701	6746.59	41.6103	40.0874	207.669	92782.7	39.4069	58.2909	40.6736	54.4959	57.1334	38.4416	64.2354	36.4699	38.3054	39.5687	30.7581	66.5909	35.9059	38.3712	42.3183	41.5322	44.6874	38.3758	45.0981	44.2846	47.7334	46.0842	35.3414	46.7281	45.8472	44.8289	35.3029	37.9352	49.4152	43.9047	38.6067
	2023-03-10	GSD-1G - 20	43.0339	43.0909	41.5004	61.1338	26897.3	18411.2	72383.8	960.466	26927.8	48216.7	46.1725	6845.72	41.7303	39.5958	206.194	91011.9	39.6555	57.5535	40.8012	53.5996	55.8162	37.5929	64.7919	36.9243	38.2601	40.3111	30.6876	67.1604	36.0086	38.5621	42.224	41.2695	44.3081	38.7702	44.7353	44.3957	47.6692	47.1664	35.4732	47.1878	46.0569	44.8901	35.8262	37.7328	49.0499	36.7423	38.6601
	2023-03-10	GSD-1G - 21	42.8781	43.1131	41.1345	60.4485	26537.7	18170.1	72129.1	968.13	26834.7	47784.2	46.4043	6689.98	41.3616	40.076	205.05	90966.9	39.8792	57.8326	41.0721	53.274	55.8714	37.6355	64.7342	36.3683	38.0555	39.8712	30.7788	65.1506	35.374	38.0046	41.8268	41.4324	44.0677	38.4457	44.9763	44.0942	46.6271	45.9053	35.1168	46.7134	45.3065	44.4842	35.3171	37.5778	48.5961	34.8155	38.3183
	2023-03-10	GSD-1G - 22	45.9531	43.7847	41.085	63.3898	27073.9	18285.8	73254.6	977.272	26959	48255.9	46.4166	6680.2	42.3817	41.073	211.93	92848	41.0434	57.0407	41.3826	53.6456	57.9922	38.5058	65.0054	35.9129	38.4217	40.2228	31.3398	67.0911	36.0515	38.6814	42.4207	40.9671	44.6606	38.6242	44.9379	44.0841	47.5354	45.9177	35.3247	46.4011	45.8284	44.6536	35.6883	38.1736	50.4174	41.7077	38.8238
	2020-01-08	GSD-1G - 2	43.48	42.33	38.43	60.77	27078.5	19234.9	68643.2	980	24870.2	48103.3	46.09	7262.87	40.77	38.73	200.47	93523.9	38.9	55.45	41.82	36.72	55.17	37.97	64.43	36.07	36.35	39.6	32.45	63.13	35.48	37.77	41.27	40.05	42.37	36.94	43.38	42.6	45.02	44.05	33.9	43.94	45.77	45.61	35.19	37.44	47.98	37.47	39.08
	2020-01-08	GSD-1G - 3	42.91	42.19	38.12	60.04	26900	19227	68082.6	942.37	25189.2	48176.9	46.05	7218.49	40.33	39.95	198.38	90476.1	38.82	54.15	41.33	54.92	55.01	38.04	64	36.18	36.1	39.27	32.44	63.68	35.09	37.46	41.05	39.44	42.52	36.64	42.43	41.99	44.54	43.63	33.66	43.34	45.21	45.51	34.74	37.16	47.55	37.11	39.1
	2020-01-08	GSD-1G - 4	43.6	42.37	37.8	62.63	27095.2	19491.2	68389.6	967.39	27331.8	48418.9	46.65	7379.02	40.47	38.83	200.06	90181.9	38.63	57.76	41.46	54.44	55.59	38.24	64.69	36.34	36.38	39.67	32.53	63.11	35.12	37.5	40.77	39.21	42.48	36.96	42.76	42.48	44.58	43.88	33.95	43.66	45.21	45.58	35.05	37.27	47.35	37.74	39.52
	2020-01-08	GSD-1G - 5	41.51	42.06	38.37	61.35	26487.6	19207.8	66787.4	947.55	26872.7	47396.8	45.42	7148.4	39.99	39.09	196.68	87183.3	38	55.14	41.26	52.09	54.56	37.54	63.57	35.37	35.64	38.64	31.62	62	34.88	36.77	40.1	38.79	41.53	35.82	41.97	41.58	44.19	43.13	33.22	42.88	44.41	44.57	34.6	36.74	46.4	36.53	38.62
	2020-01-08	GSD-1G - 6	42.12	42.14	38.35	62.48	27047.1	19714.3	67896.3	915.36	27501.6	47970.1	46.14	7189.14	40.73	39.15	197.9	87604.1	38.72	58.18	41.66	54.11	55.13	37.94	64.51	36.33	36.4	39.53	32.32	63.13	34.93	37.2	40.86	39.33	42.38	36.5	42.42	41.99	44.66	43.62	33.98	43.46	45.56	45.66	35	37.28	47.39	37.25	38.39
	2020-01-08	GSD-1G - 7	43.56	42.7	38.23	65.09	27379.6	19641.8	68253.6	938.21	27669.4	47999.9	46.5	7249.18	40.49	40.39	200.41	90949.6	39.01	57.01	42.35	51.48	55.58	38.31	65.04	35.49	36.25	39.8	31.87	63.36	34.89	37.79	41.02	39.51	42.04	37.03	42.69	41.5	44.56	43.13	33.54	42.74	44.8	44.33	34.93	37.02	46.52	35.99	38.74
	2020-01-08	GSD-1G - 8	41.32	42.53	38.85	62.15	26667.2	19814.2	67830.9	927.84	28137.7	48843.8	46.79	7178.59	40.84	41.57	199.81	89506.1	39.28	58.73	42.02	53.22	55.05	37.85	65.25	36.1	36.4	39.6	31.91	63.42	35.25	37.51	41.02	39.91	43.02	36.28	42.38	41.96	44.61	43.62	33.63	43.4	45.06	45.07	34.98	37.01	46.54	35.73	38.9
	2020-01-08	GSD-1G - 9	42.33	42.78	39.22	63.72	27277.1	19777.1	69037.5	952.46	28555.4	48773	47.17	7277.94	42.27	40.29	202.8	90020.5	39.03	57.79	42.31	54.79	56.15	38.05	64.57	36.34	36.64	39.9	32.38	62.5	35.57	38.23	41.53	39.93	43.47	37.08	42.9	42.31	45.32	44.17	33.8	43.57	45.46	45.5	35.19	37.29	47.2	35.32	38.64
	2020-01-08	GSD-1G - 10	42.35	42.58	38.44	62.83	27074.2	19612.2	68391.2	961.73	29009.1	48300.6	46.65	7266.62	40.86	39.6	197.48	90454.9	39.31	58.62	42.28	54.19	55.01	38.34	64.37	36.26	36.65	40.24	32.09	64.59	35.54	38.28	41.69	40.2	43.25	36.97	42.93	42.28	44.84	43.69	34.04	43.42	45.57	45.64	35.29	37.36	46.54	36.05	38.83
	2020-01-08	GSD-1G - 11	42.72	42.9	37.39	64.76	27575.4	19287.4	67654.2	968.37	26844.8	49587.8	46.17	7153.02	40.8	40.53	198.99	88284.5	39.35	56.48	42.7	53.05	54.81	38.49	64.12	35.56	36.21	40.3	31.85	65.11	34.93	37.49	41	39.25	42.1	36.52	42.35	41.66	44.25	42.99	33.48	42.68	44.74	44.1	34.51	36.71	46.28	35.85	38.31
	2020-01-08	GSD-1G - 12	44.84	44.67	38.8	64.94	27330.9	20155.3	69380.9	990.65	26973.1	49400.1	46.73	7278.4	41.47	40.11	201.84	90303.3	39.08	57.9	42.2	53.22	55.84	38.07	65.9	36.62	36.37	40.72	32.18	65.6	35.52	38.25	41.17	40.57	42.91	38.33	43.25	42.65	45.02	43.72	33.97	43.58	45.7	45.23	35.56	37.66	47.33	36.32	39.09
	2020-01-08	GSD-1G - 13	44.58	42.99	38.62	63.04	27310.6	20019.4	68982.4	977.42	29140.9	48966.1	47.13	7324.62	41.53	41.36	205.23	92899.9	39.2	57.38	43.13	54.15	55.94	38.84	65.7	36.52	36.73	39.97	32.8	64.44	35.53	38.23	41.79	39.89	43.32	37.03	42.91	42.59	45.39	43.81	33.99	43.57	45.91	45.66	35.26	37.49	47.09	36.95	39.16
	2020-01-08	GSD-1G - 14	43.35	41.99	38.02	61.49	27037.3	19566.2	67304.1	945.45	28801.8	47910.2	46.23	7254.91	41.15	41.49	196.09	90691.4	39.03	55.45	41.57	52.6	54.76	38.04	63.78	35.58	36.01	38.88	32.07	63.85	34.74	36.92	40.54	39.04	42.07	36.24	41.94	41.63	44.08	42.93	33.28	42.65	44.88	44.48	34.79	36.72	46.31	35.21	38.55
	2020-01-08	GSD-1G - 15	43.01	42.98	38.44	62.72	27445	19966.9	68120.7	971.65	28629	48747.1	46.72	7290.73	41.2	42.01	199.02	93874.8	39.56	58.34	43.48	45.65	55.16	38.33	64.92	36.43	36.67	39.84	32.88	64.19	35.5	37.86	41.28	39.98	42.69	36.98	42.93	42.5	44.99	44.05	33.85	43.63	46.15	46.34	35.28	37.12	47.3	36.94	39.27
	2020-01-08	GSD-1G - 16	44.026	42.421	37.904	63.605	27013.9	19870.2	68349.7	989.375	28431.4	48730.2	47.335	7176.16	41.218	40.966	199.629	91615.1	39.089	59.553	42.652	45.556	55.709	38.261	64.952	36.401	36.754	39.845	32.51	63.337	35.399	37.791	41.114	39.204	42.529	37.054	42.457	42.294	45.09	43.914	33.795	43.664	45.562	46.211	35.676	37.495	47.234	37.187	39.22
	2020-01-08	GSD-1G - 17	44.61	42.69	38.43	60.98	27097	20013.2	68850.5	967.98	29385.5	48768	47.14	7298.76	41.15	39.51	202.05	90534.1	39.22	60.42	42.32	54.5	55.38	38.45	65.04	36.66	37.09	39.92	32.53	64.06	35.61	37.88	41.21	39.81	42.8	36.95	42.81	42.52	45.17	44.23	33.99	43.74	45.99	45.87	35.62	37.64	46.96	37.23	38.96
		G_ATHO-G
	2022-12-23	ATHO-G - 1	27.874	29.7787	2.93803	8.60121	32844.5	570.563	65563	120.896	23455.6	11648.9	6.24858	1552.54	9.84548	3.52526	761.709	25094.9	1.76987	15.4031	22.6141	120.203	57.6306	65.1585	89.4979	83.6495	449.984	54.979	1.45181	517.513	51.4917	115.311	14.0048	55.7736	13.243	2.92589	13.4855	2.32409	15.1432	3.21591	9.52241	0.0370043	9.61688	1.38351	12.7852	3.31164	3.41292	6.94444	2.01579
	2022-12-23	ATHO-G - 2	26.636	28.1587	2.90761	4.67189	32231.5	560.141	64735.7	119.859	22937.1	11758.1	5.88882	1514.63	9.95378	3.78326	747.948	25254.6	1.83312	18.8525	18.0329	103.878	56.0637	63.2509	88.9624	83.3529	450.618	54.2232	1.38721	519.935	51.7806	112.228	13.8782	55.5426	13.264	2.92514	13.5966	2.30506	14.9466	3.18704	9.3686	0.0386354	9.41445	1.41531	12.5542	3.2266	3.34301	6.77712	1.96719
	2022-12-23	ATHO-G - 3	30.0212	28.2696	2.84462	3.98709	32146.5	563.81	65127.1	115.996	23264.2	11626.6	5.75884	1527.36	10.0088	2.46026	738.621	25723.4	1.83594	15.6985	17.8446	103.208	56.2334	63.3427	89.2829	84.6854	453.453	54.9648	1.38396	524.086	51.7464	113.137	13.7457	56.8151	13.178	2.98198	13.3317	2.30745	15.068	3.20008	9.27341	0.0348565	9.63919	1.44443	12.7327	3.33944	3.21161	6.881	1.93331
	2022-12-23	ATHO-G - 4	29.5751	28.4428	2.88086	4.74211	32457.7	561.515	65206.3	120.765	23145.4	11993.9	5.87154	1517.36	10.3364	2.37193	760.949	25825.6	1.86151	19.7383	18.5029	102.887	56.6071	63.1652	89.9868	85.13	455.787	54.7644	1.41696	524.607	52.0483	114.331	13.969	56.9032	13.5743	2.98545	13.7354	2.32622	15.3862	3.19778	9.60311	0.0380877	9.83989	1.41017	12.8637	3.37441	3.40135	6.9557	1.91705
	2022-12-23	ATHO-G - 5	30.9889	28.4387	2.7677	4.47341	32155.5	558.362	64834.3	98.1982	23284.2	11725.9	5.78244	1510.34	9.7508	2.94126	770.557	25669.7	1.83838	17.7162	18.224	101.587	56.0456	62.4118	90.3629	85.8422	452.819	54.6734	1.36777	521.189	51.71	113.807	13.9449	56.9696	13.9083	3.01821	13.6259	2.33696	15.2961	3.24285	9.45393	0.0369188	9.66498	1.40761	12.7152	3.3708	3.29987	6.97081	1.97295
	2022-12-23	ATHO-G - 6	29.8741	28.6105	3.23661	4.95419	32249.9	558.931	65595.8	99.8624	23347.3	11712.6	5.88774	1530.9	9.72348	2.24057	770.4	25693.6	1.64375	21.7963	17.6811	102.831	55.8305	63.0111	90.2601	85.2222	455.02	54.6379	1.38353	525.585	51.9988	114.599	13.9393	56.3224	13.4785	2.93402	13.8076	2.32616	14.9782	3.25912	9.50747	0.0397755	9.65773	1.40411	12.8366	3.30599	3.34132	6.95395	1.97474
	2022-12-23	ATHO-G - 7	28.3934	28.2517	2.88172	4.51096	32424.3	556.609	65032.7	121.194	23421.7	11794.1	5.88757	1514.69	9.89826	3.12583	753.918	25548.4	1.81235	16.3422	17.9754	101.447	56.7769	62.3319	89.752	85.5221	453.145	54.601	1.34931	519.12	51.6266	113.044	13.801	56.4533	13.137	2.90539	13.4752	2.3226	15.0817	3.24759	9.30854	0.0396596	9.86698	1.44658	12.7398	3.31641	3.35696	6.90158	2.02479
	2022-12-23	ATHO-G - 8	29.0555	28.0346	2.63703	4.97038	32199.2	560.646	65259.8	94.1626	23341.9	11782.9	5.60998	1522.7	10.0259	2.90453	749.218	25688.8	1.82412	18.1939	18.2651	100.388	55.7918	63.3283	89.0527	85.7634	453.093	54.8361	1.39012	521.533	51.6695	113.239	13.9015	56.2467	13.2497	2.89779	13.5461	2.30814	14.9944	3.22204	9.43175	0.0317945	9.49581	1.41377	12.6615	3.25745	3.39463	6.86611	1.95784
	2022-12-23	ATHO-G - 9	28.0239	28.7164	2.58445	4.11372	32416.3	568.462	65591.3	95.7709	23477.1	11944.8	6.01096	1539.68	10.0698	2.74165	755.947	25757.3	1.82264	17.7777	18.6352	102.986	56.7044	63.1966	90.0341	86.0704	456.253	55.3325	1.35753	524.564	52.4956	114.76	13.8963	57.5927	13.6503	2.97741	13.7638	2.36349	15.3737	3.29079	9.50322	0.0319591	9.58867	1.4354	12.9288	3.36235	3.31281	6.94153	1.97659
	2022-12-23	ATHO-G - 10	29.4943	28.6796	3.15315	4.34109	32519	565.328	65265.7	108.883	23477.8	12020.1	5.82409	1527.86	10.1421	2.53234	757.957	25738.5	1.81619	19.6946	18.4225	101.374	56.4454	64.1726	90.3626	86.0957	459.291	55.3203	1.41572	522.367	52.1372	114.561	13.9468	56.6094	13.791	2.94381	13.5545	2.35358	15.2466	3.20467	9.42394	0.0364629	9.87391	1.46344	12.8881	3.40264	3.35018	7.07557	2.03169
	2022-12-23	ATHO-G - 11	25.7882	28.2461	2.93873	4.26772	32480.5	562.965	65145.2	106.91	23273.8	11778.3	5.71878	1535.03	10.1526	2.64478	776.196	25647	1.82438	20.3078	18.1609	99.9785	56.1182	63.3753	89.5296	85.4109	456.886	54.865	1.42132	517.572	52.1583	114.167	13.9297	56.2606	13.5234	2.97142	13.5557	2.31482	14.8795	3.26602	9.70561	0.032184	9.96364	1.45231	12.8479	3.35104	3.3195	6.9296	2.04895
	2022-12-23	ATHO-G - 12	29.3714	28.295	2.82842	4.89054	32079.8	557.328	64891.3	109.29	23403.9	11845.4	5.93454	1545.18	10.12	3.29084	760.328	25478.2	1.74679	18.7564	17.6661	101.302	56.2974	62.6503	89.8376	85.5745	453.583	55.1525	1.35737	522.906	52.039	114.885	14.0168	56.0195	13.6627	2.98271	13.7392	2.33304	15.2295	3.25045	9.49617	0.0410956	9.65671	1.4036	12.9019	3.33887	3.21412	6.9836	1.99397
	2020-01-08	ATHO-G - 2	28.73	28.58	2.81	4.83	31494.1	548.85	63043.4	89.36	21958	11985.7	5.39	1476.45	9.59	3.28	693.72	25641.9	1.83	16.84	18.87	65.87	49.62	62.48	89.86	84.44	442.2	54.03	1.42	507.06	52.99	109.07	14.48	57.66	13.85	3	13.97	2.43	15.5	3.34	9.81	1.45	9.87	1.48	12.97	3.46	3.44	7.41	2.13
	2020-01-08	ATHO-G - 3	29.18	28.82	2.87	4.57	32162.9	555.82	63980.7	89.13	22356.4	12322.7	5.47	1519.68	9.66	2.9	702.49	25724.8	1.81	16.69	18.87	99.27	50.24	63.64	92.28	85.91	454.24	55.57	1.46	517.93	53.96	113.95	14.74	58.52	14	3.09	14.04	2.45	15.61	3.4	9.74	1.46	10	1.51	13.29	3.51	3.46	7.6	2.21
	2020-01-08	ATHO-G - 4	29.9	28.86	3.03	4.89	32175.6	554.88	63616.9	90.52	24086.8	12141.7	5.48	1515.33	9.69	3.53	706.29	25265.7	1.84	17.6	18.88	98.54	49.84	62.95	90.96	85.17	450.77	55.04	1.42	511.22	52.98	112.29	14.56	58.06	13.79	3.08	13.88	2.43	15.65	3.38	9.67	1.45	9.72	1.49	13.04	3.47	3.39	7.55	2.2
	2020-01-08	ATHO-G - 5	29.88	28.22	2.88	4.72	32086.6	546.6	62804.8	88.94	24234.7	12070.8	5.36	1495.59	9.35	3.36	704.09	24614.5	1.82	17.16	18.89	101.35	48.83	62.36	90.71	84.11	445.6	54.37	1.4	503.94	52.19	112.63	14.42	57.18	13.7	3	13.65	2.4	15.15	3.3	9.56	1.42	9.8	1.46	12.8	3.41	3.36	7.33	2.17
	2020-01-08	ATHO-G - 6	29.2	28.57	2.86	5.22	31985.4	544.62	63219.5	86.74	24286.7	11991.4	5.28	1497.87	9.38	2.52	702.3	23997.8	1.79	17.1	18.72	99.6	48.96	61.73	89.71	83.94	445	54.12	1.41	503.35	52.34	111.24	14.29	57.11	13.56	3	13.75	2.36	15.22	3.31	9.54	1.43	9.57	1.48	12.92	3.43	3.36	7.35	2.15
	2020-01-08	ATHO-G - 7	29.17	28.8	2.99	5.04	31759.3	553.95	63263.6	88.52	24356.4	11949.5	5.41	1503.09	9.25	3.14	705.93	24913.9	1.78	17.75	18.77	95.22	49.01	62.25	91.4	85.63	457.53	54.75	1.42	512.58	53.07	114.47	14.53	58.44	13.76	3.05	14.07	2.44	15.56	3.39	9.86	1.48	9.9	1.51	13.05	3.49	3.42	7.43	2.18
	2020-01-08	ATHO-G - 8	28.65	28.7	3.04	4.65	32165.7	561.22	63522.4	89.64	24795.1	12288.3	5.4	1507.02	9.33	3.18	715.05	25215.5	1.86	17.34	18.89	96.09	48.92	63.28	92.1	86.64	459.7	55.38	1.44	517.6	54.03	115.51	14.76	58.63	14.04	3.06	14.27	2.44	15.81	3.4	9.77	1.47	10.11	1.54	13.31	3.5	3.37	7.65	2.21
	2020-01-08	ATHO-G - 9	28.76	28.64	2.83	4.49	31604.4	551.87	63157.2	84.97	25025.4	12060.9	5.41	1496.49	9.38	2.21	709.41	25097.4	1.82	17.4	18.86	99.82	48.57	62.2	91.31	85.67	461.13	54.96	1.45	506.55	53.67	114.41	14.62	58.39	13.91	3.02	13.97	2.44	15.58	3.34	9.66	1.48	9.87	1.52	13.15	3.47	3.38	7.5	2.17
	2020-01-08	ATHO-G - 10	31.58	28.81	3.02	4.73	32063.2	552.95	63951.2	89.36	25102.7	12205.4	5.55	1508.95	9.53	2.97	714.47	25217.9	1.85	17.63	18.63	101.12	48.88	62.88	91.56	86.66	464.05	55.35	1.42	517.49	53.93	116.79	14.66	58.99	14.12	3.05	14.23	2.47	15.81	3.37	9.82	1.46	10.08	1.54	13.18	3.55	3.4	7.56	2.19
	2020-01-08	ATHO-G - 11	30.7	28.8	3.04	4.53	32275.5	552.39	63422.2	89.96	23628.1	12359.9	5.61	1525.46	9.52	2.46	715.91	25097.4	1.86	17.9	19.23	100.55	49.04	63.42	92.94	87.3	469.46	55.7	1.45	521.92	54.36	117.19	14.85	59.6	13.94	3.05	14.12	2.48	15.84	3.43	9.84	1.47	10.11	1.54	13.45	3.55	3.44	7.53	2.17
	2020-01-08	ATHO-G - 12	29.42	28.68	3.02	5.01	32047.2	559.92	64067.4	90.39	23413.3	12423.6	5.51	1508.63	9.69	2.97	711.59	25020.4	1.85	17.71	18.99	98.86	49.12	63.24	92.39	86.89	464.87	55.46	1.44	516.17	54.04	116.05	14.86	58.88	13.76	3.07	13.94	2.44	15.6	3.4	9.89	1.47	9.91	1.55	13.26	3.5	3.41	7.55	2.14
	2020-01-08	ATHO-G - 13	27.56	28.34	2.82	4.53	31437.8	548.1	62916.8	86.76	25192.2	11935.7	5.36	1507.22	9.63	2.6	711.73	25246.8	1.77	17.84	18.73	99.05	47.81	62.36	90.77	85.1	454.27	54.1	1.41	504.53	52.56	114.73	14.35	57.45	13.68	3	13.7	2.41	15.42	3.33	9.53	1.42	9.75	1.47	12.89	3.44	3.39	7.27	2.08
	2020-01-08	ATHO-G - 14	29.47	28.59	3.02	4.71	31966.3	557.69	63769.9	88.04	25651.6	12219	5.33	1526.09	9.63	2.48	716.91	25585.6	1.87	17.62	19.08	101.95	48.29	62.87	92.11	86.35	462.34	55.28	1.42	515.53	53.76	115.94	14.72	58.5	13.85	3.08	13.93	2.43	15.73	3.4	9.79	1.47	10.04	1.52	12.98	3.51	3.38	7.49	2.12
	2020-01-08	ATHO-G - 15	30.81	28.7	2.99	4.63	31874	558.47	63634.7	88.54	25115.8	12170.3	5.43	1492.77	9.59	3.16	702.45	25891.6	1.77	17.81	19.05	85.78	47.3	63.13	91.47	85.44	461.61	55.23	1.41	511.79	53.46	114.49	14.57	58.1	13.87	3.01	14.1	2.4	15.52	3.36	9.69	1.45	9.96	1.52	12.96	3.48	3.5	7.48	2.17
	2020-01-08	ATHO-G - 16	29.17	28.65	3.14	4.76	32041.7	559	64505.9	89.73	24815.4	12213.4	5.5	1499.03	9.51	3.13	719.47	25635.8	1.85	19.04	19.47	84.48	48.7	62.68	92.11	87.33	467.36	55.49	1.43	516.89	54.13	117.01	14.76	58.6	13.94	3.08	14.19	2.45	15.76	3.43	9.77	1.46	10.07	1.54	13.42	3.5	3.42	7.52	2.14
	2020-01-08	ATHO-G - 17	29.11	28.62	3.12	4.59	31756.3	553.63	62615.2	90.7	25520.9	12030.1	5.29	1502.2	9.45	2.66	701.09	24851.5	1.85	19.62	18.76	100.13	47.18	62.43	90.55	84.61	461.06	54.31	1.42	507.73	52.7	113.23	14.37	57.43	13.53	3.01	13.77	2.39	15.33	3.33	9.48	1.44	9.71	1.49	12.8	3.4	3.56	7.27	2.1
		G_BHVO2G
	2023-03-10	BHVO-2G - 1	3.6647	4.11703	0.732652	4.77492	16148.7	36624.4	68786.2	1137.68	4563.3	71783.2	26.0904	13602.4	299.726	258.257	1189.73	77495	42.9987	117.047	125.249	116.424	27.3064	9.3361	345.873	20.3978	136.997	15.4836	0.0666661	118.749	13.3995	33.472	4.6846	22.3022	5.26346	1.82285	5.37829	0.812455	4.66091	0.887908	2.21454	0.288533	1.70016	0.229584	3.64311	0.937804	1.78119	1.0493	0.392142
	2023-03-10	BHVO-2G - 2	4.25989	4.15421	0.886366	5.12002	16126.4	35795.7	69008.8	1145.17	4479.79	73201.4	27.4865	13593.2	306.384	264.829	1191.75	78047.3	44.508	120.275	125.91	117.319	26.7861	9.00013	342.496	20.6831	141.298	15.7968	0.138135	120.14	13.4647	33.1129	4.75638	21.8702	5.47947	1.84874	5.43939	0.8084	4.7049	0.864024	2.19356	0.290037	1.65599	0.219925	3.63393	0.924636	1.75985	1.0326	0.382373
	2023-03-10	BHVO-2G - 3	5.09681	4.58883	0.992727	5.45252	16509.4	35865.9	69269.4	1177.22	4597.33	73519.1	27.6982	13607.4	306.691	265.469	1180.22	79087.7	45.5197	122.134	126.38	118.302	26.4491	9.20259	337.527	20.5142	144.652	15.6331	0.0256893	120.859	13.493	33.8789	4.73797	22.3765	5.44333	1.86672	5.34369	0.820294	4.7077	0.844614	2.22011	0.293698	1.68152	0.2245	3.71198	0.955469	1.78898	1.04057	0.39021
	2023-03-10	BHVO-2G - 4	4.29908	4.42125	1.04079	4.81748	16249.7	35862.2	70221.2	1144.03	4466.08	72906.9	28.1922	13543.6	305.97	263.093	1178.12	77922.2	45.5393	121.751	126.197	117.049	25.9717	9.07449	340.541	20.4556	144.785	15.7007	0.103937	120.674	13.545	33.6328	4.71227	22.1924	5.50418	1.88477	5.41199	0.805625	4.60548	0.864034	2.14666	0.283346	1.73337	0.224479	3.63814	0.958629	1.7456	1.04979	0.397649
	2023-03-10	BHVO-2G - 5	4.80335	4.38524	0.861765	5.09916	16217.1	35636.5	69372.6	1151.42	4529.58	72604.4	27.9651	13446.2	304.587	265.611	1173	77925.1	45.6685	118.381	127.29	118.412	25.9231	8.96761	340.548	20.274	142.534	15.6825	0.0870462	118.594	13.4465	33.3112	4.66069	21.5234	5.40393	1.84426	5.31407	0.800425	4.57725	0.853481	2.17461	0.292727	1.68478	0.222182	3.67579	0.962989	1.7464	1.04728	0.391667
	2023-03-10	BHVO-2G - 6	3.00131	4.42937	0.996459	4.23456	16452.1	36074.6	70180.5	1168.82	4564.96	74376.9	27.9673	13707.6	310.59	268.946	1205.55	79028.9	45.8702	120.854	127.109	116.419	27.13	9.35545	349.906	20.535	144.377	16.0967	0.126699	122.604	13.6428	34.5895	4.88816	22.099	5.55974	1.8566	5.35339	0.802113	4.60499	0.891735	2.22253	0.287552	1.77611	0.23294	3.70234	0.956593	1.79867	1.0591	0.407777
	2023-03-10	BHVO-2G - 7	4.25405	4.43577	0.99727	4.64057	16435.3	35805.1	67963	1106.34	4436.13	72411.2	26.4217	13651.4	303.483	262.401	1161.67	76920.6	45.7796	119.582	124.039	112.989	26.3084	9.09111	345.699	19.3466	134.13	15.7096	0.0967333	120.678	13.1601	34.2951	4.64288	21.2159	5.33273	1.83092	5.08496	0.763933	4.41599	0.829274	2.0433	0.274317	1.58843	0.213907	3.46469	0.925548	1.75139	1.00695	0.394406
	2023-03-10	BHVO-2G - 8	4.10477	4.40311	0.773214	3.71332	16072.9	36180.9	67205.5	1120.36	4433.49	71173.3	26.261	13648.6	300.59	266.293	1162.37	76087.9	45.0251	120.638	126.456	111.646	26.8097	9.23083	350.274	19.6012	130.201	15.36	0.0673338	120.627	12.9969	33.2328	4.58164	21.0916	5.27237	1.8106	5.02474	0.747168	4.42818	0.807017	2.07104	0.277321	1.60242	0.212819	3.48002	0.945248	1.73355	1.01595	0.390509
	2023-03-10	BHVO-2G - 9	4.9884	4.43828	0.795337	4.11665	15964.4	37634.6	69964.5	1148.28	4414.29	73667.7	26.6537	13763.2	304.676	261.829	1192.08	80099.5	46.161	120.597	125.349	115.782	26.9071	8.95366	359.513	19.668	135.633	15.8629	0.130729	121.92	13.1249	34.364	4.68569	21.2242	5.41682	1.84994	5.07744	0.750042	4.42899	0.821769	2.06925	0.272628	1.62909	0.215467	3.52181	0.92567	1.78359	1.00039	0.405531
	2023-03-10	BHVO-2G - 10	4.38523	4.54766	0.783917	4.2586	16306.7	35222.2	67235.3	1123.38	4592.35	72405.6	25.3495	13735.2	303.567	261.384	1190.7	76325.7	44.3015	122.103	126.61	114.938	27.2547	9.12171	346.727	19.3153	132.228	15.3391	0.102559	118.715	13.098	33.2162	4.6458	21.0451	5.25691	1.80035	5.0173	0.754391	4.44306	0.817993	2.0346	0.262365	1.55301	0.210678	3.47571	0.915054	1.69786	0.965256	0.385708
	2023-03-10	BHVO-2G - 11	4.65405	4.28302	0.870695	4.02035	16226.2	35638.5	67556.2	1101.29	4470.4	72365.6	25.4785	13889.1	302.58	268.892	1187.74	77067.5	43.8267	116.626	121.971	115.07	26.9525	9.08916	351.876	19.1116	131.055	15.6314	0.058175	123.282	13.0408	34.0699	4.68149	20.9759	5.09006	1.84344	5.00056	0.766644	4.26176	0.8014	2.02835	0.276096	1.65508	0.214381	3.35672	0.921723	1.7016	0.992585	0.390219
	2023-03-10	BHVO-2G - 12	5.80608	4.43052	0.931705	3.00954	16029.1	36709.9	70365.2	1126.51	4544.89	74486.2	27.1441	14056.4	307.632	268.085	1172.82	76374.2	44.5529	117.807	124.245	114.599	26.5686	8.90343	353.479	20.3456	141.344	16.0278	0.0888855	123.387	13.4177	34.8502	4.85917	21.7839	5.42234	1.84508	5.28924	0.778948	4.59727	0.860873	2.09854	0.286517	1.72003	0.237289	3.6514	0.970392	1.7172	1.02944	0.399692
	2023-03-10	BHVO-2G - 13	4.36928	4.32517	0.975471	3.58305	16124	36723.4	69096.9	1133.94	4548.08	72964.5	26.5917	13698.7	302.024	261.559	1155.91	76368	44.5418	118.226	125.614	113.066	26.6515	9.06678	341.185	19.5749	135.958	15.5307	0.101048	120.688	13.1	33.2074	4.63677	21.4724	5.3297	1.86228	5.06202	0.768193	4.46639	0.819455	2.07206	0.271935	1.65917	0.210494	3.42168	0.940209	1.76023	0.973565	0.404297
	2023-03-10	BHVO-2G - 14	4.73027	4.40233	0.859493	3.95361	16350.1	35263	67811.2	1103.7	4538.07	74232.7	26.456	13765.2	294.169	261.7	1149.83	76317.7	44.5514	119.982	127.84	117.579	26.5391	8.96509	337.878	19.3722	133.64	15.6012	0.0925682	118.662	12.8108	33.3307	4.64446	21.5512	5.00565	1.84897	5.13156	0.732135	4.40073	0.799101	2.01361	0.260253	1.59068	0.204549	3.47832	0.892234	1.78329	0.972148	0.382119
	2023-03-10	BHVO-2G - 15	4.90454	4.3531	0.878193	3.41772	16027.7	36194.4	69044.9	1145.54	4500.35	73131.4	27.2392	13727.8	307.732	268.513	1197.43	77887.4	45.4536	121.531	126.141	115.068	27.1378	9.16779	349.543	19.9533	137.918	15.7187	0.121417	120.407	13.2019	33.9232	4.67906	21.4327	5.21189	1.8647	5.10865	0.758119	4.44025	0.834678	2.08042	0.284257	1.69516	0.225328	3.64332	0.921225	1.74284	0.9967	0.404599
	2023-03-10	BHVO-2G - 16	4.43081	4.11319	0.952923	4.05255	16123.1	36034.8	70044.7	1139.25	4483.94	74140.2	27.6332	13863	306.217	271.277	1179.24	78770.1	46.6913	118.231	124.945	114.506	26.8595	9.16436	356.326	20.2416	139.776	15.8834	0.107779	121.272	13.4648	34.4319	4.73332	22.0985	5.28688	1.85795	5.20723	0.789778	4.55857	0.866655	2.22765	0.279597	1.69527	0.226695	3.62102	0.930977	1.77455	1.0294	0.40579
	2023-03-10	BHVO-2G - 17	4.03834	4.52451	0.899689	3.852	16614.1	35478.2	69077.7	1169.27	4621.12	74213.4	26.795	13584.2	306.498	266.388	1194.37	79526.7	45.0362	119.054	126.644	119.996	26.8135	9.35063	349.696	19.773	137.345	15.85	0.10999	119.854	13.2958	34.5274	4.74598	21.7299	5.19301	1.84583	5.31164	0.774109	4.51389	0.83226	2.10374	0.284052	1.69597	0.21642	3.61257	0.946219	1.78355	1.03452	0.406211
	2023-03-10	BHVO-2G - 18	4.41725	4.10214	0.97577	4.75637	16217.3	36296.5	69978.2	1145.31	4581.46	71999.8	26.0046	13858.9	305.624	263.774	1197.6	77793.5	44.8346	117.098	124.704	115.538	28.0665	8.86756	353.658	19.488	133.784	15.9441	0.0889803	119.479	12.9295	33.7349	4.73939	21.3149	5.181	1.89377	5.14898	0.759931	4.34529	0.81427	2.09158	0.26764	1.62373	0.214503	3.54262	0.924359	1.81814	0.99266	0.390777
	2023-03-10	BHVO-2G - 19	4.28824	4.54992	1.06933	4.18799	16512.2	36377.9	69979.9	1129.62	4531.14	73844.9	25.9704	14066.4	303.502	271.86	1174.4	76912	45.3009	120.255	126.637	117.188	27.0397	8.96876	350.544	18.8406	131.909	15.4773	0.101601	123.67	13.0242	34.392	4.62645	21.2453	5.06664	1.78997	4.96992	0.721629	4.26319	0.777324	1.97032	0.264691	1.55137	0.20969	3.30119	0.891416	1.77485	0.933768	0.391564
	2023-03-10	BHVO-2G - 20	4.16678	4.48884	0.951324	4.47113	15769.8	35371.6	68137.4	1122.55	4484.82	74168.4	26.0117	13804.2	308.185	269.464	1242.39	77807.6	44.7689	117.459	124.62	116.247	26.8764	8.96709	347.71	19.3125	133.678	15.5971	0.107672	122.961	12.9909	34.0865	4.74814	21.4478	5.21867	1.82292	5.07973	0.744453	4.35165	0.81477	2.02629	0.273241	1.60728	0.221032	3.54182	0.924969	1.69996	0.978051	0.397426
	2023-03-10	BHVO-2G - 21	4.27148	4.35658	0.831083	4.73057	16441.4	35916.4	69547.5	1116.19	4462.94	74746.5	26.6419	13716.7	306.225	271.201	1182.31	78827.6	45.7622	120.774	128.303	114.059	26.4142	8.90858	352.61	19.3532	136.656	15.5386	0.0941633	119.843	13.0254	34.4447	4.65156	21.3245	5.40558	1.82656	5.12017	0.757083	4.38643	0.812897	2.05983	0.280607	1.60587	0.219824	3.44318	0.933332	1.76109	0.986379	0.397278
	2023-03-10	BHVO-2G - 22	5.18188	4.59229	1.05231	4.63483	16645.6	36604.5	69662.3	1171.24	4535.73	74828.4	26.6939	14020.3	308.926	268.762	1212.89	78742.4	46.3752	121.15	127.187	118.114	26.9907	9.11182	361.004	19.4396	138.264	16.0797	0.100235	120.929	13.101	34.3552	4.65021	21.7043	5.30466	1.81435	5.09062	0.758787	4.38475	0.839505	2.10581	0.267648	1.63002	0.214328	3.45943	0.907488	1.75107	1.01132	0.393495
		G_GOR128
	2023-03-10	GOR128-G - 1	10.3528	10.5062	0.0415817	22.2153	4251.62	133940	51947.3	111.921	300.085	41246.5	26.8469	1468.96	178.276	1972.46	1284.05	70504.4	86.5293	1055.04	65.745	79.137	9.07558	0.384167	27.7343	10.1849	8.61788	0.0818551	0.217733	1.02585	0.0910359	0.358232	0.0843745	0.714108	0.527701	0.237536	1.10556	0.226041	1.80553	0.423649	1.28036	0.18348	1.19937	0.186856	0.311566	0.0126261	0.269585	0.00616475	0.0100818
	2023-03-10	GOR128-G - 2	10.9888	10.8346	-0.0755295	23.6352	4269.39	129353	50630.2	113.467	303.143	39851.4	27.0928	1430.19	176.352	1953.05	1246.2	70675.4	90.0822	1081.72	66.0393	77.0029	9.26059	0.405068	26.6133	10.1635	8.70142	0.0817538	0.217792	0.975737	0.102957	0.385441	0.087939	0.625459	0.43006	0.239405	1.03994	0.218992	1.76303	0.393044	1.2241	0.178302	1.17329	0.172933	0.284268	0.0158507	0.278224	0.00543507	0.0106624
	2023-03-10	GOR128-G - 3	10.5322	10.9466	0.0777339	22.5593	4483.91	128975	50527.3	114.906	314.865	39850.8	27.788	1439.71	174.198	1966.48	1232.53	70334.3	93.2749	1118.83	67.9415	77.3517	9.39	0.380694	26.7185	10.0858	8.80063	0.0749933	0.218275	0.91524	0.098623	0.376571	0.0827162	0.64886	0.442379	0.227639	0.999069	0.225852	1.70034	0.404202	1.22421	0.19012	1.1774	0.172116	0.31027	0.0128606	0.265784	0.00543764	0.00982861
	2023-03-10	GOR128-G - 4	10.1197	10.892	0.0357086	23.2584	4318.8	129325	51121	109.184	300.093	40063.9	27.7083	1447.78	176.391	1979.85	1229.2	71254.2	92.6522	1106.62	66.3554	76.3969	9.09824	0.354422	27.0002	10.1267	8.92658	0.0696687	0.188899	0.905628	0.106964	0.369752	0.0871072	0.694977	0.471031	0.243171	1.08807	0.227957	1.75171	0.402894	1.23073	0.185102	1.18384	0.174774	0.284261	0.0145244	0.276338	0.00504448	0.0100076
	2023-03-10	GOR128-G - 5	11.6197	10.8999	0.0941397	23.399	4367.04	129978	50555.3	110.546	309.913	40213.2	27.7431	1429.69	177.693	1981.07	1248.07	71565.6	93.5522	1102.58	67.9978	78.9166	9.39051	0.415918	26.8651	10.018	8.92948	0.0806492	0.222307	0.899937	0.103463	0.367274	0.0882312	0.678944	0.525849	0.235419	1.05952	0.216299	1.69381	0.40761	1.21973	0.188878	1.17524	0.171157	0.282948	0.0152209	0.269036	0.0056267	0.00983656
	2023-03-10	GOR128-G - 6	9.63566	10.8509	0.0191286	22.3862	4319.51	128106	50594.6	107.931	302.584	39879.7	27.6382	1410.53	174.049	1975.3	1233.59	70343.8	92.7933	1096.34	65.919	77.2384	9.04899	0.375798	27.0373	10.1339	8.92514	0.072287	0.199023	0.929115	0.0954842	0.391494	0.0839214	0.669467	0.44898	0.244982	1.00336	0.227088	1.78337	0.414074	1.23309	0.173483	1.18919	0.167397	0.291305	0.0149784	0.276592	0.00615563	0.00903606
	2023-03-10	GOR128-G - 7	10.8435	10.7837	-0.0180639	23.1688	4356.75	128928	50860.6	110.612	306.222	39873.3	27.4612	1430.61	176.407	1986.65	1247.56	70573.9	92.3839	1076.86	65.1709	76.436	9.11574	0.359202	27.2795	10.0776	8.86185	0.0803274	0.209376	0.855942	0.092649	0.388083	0.0807228	0.6312	0.467808	0.241891	1.04461	0.231169	1.79848	0.396455	1.2173	0.191129	1.16948	0.178251	0.298504	0.0158919	0.299782	0.00437587	0.0101545
	2023-03-10	GOR128-G - 8	10.9728	10.7934	-0.00731129	22.306	4425.65	127662	49645.4	110.544	310.437	39522.3	26.7243	1393.53	173.865	1940.95	1219.02	69174.6	91.015	1080.37	66.959	76.7384	9.35741	0.389915	26.4441	9.97675	8.57081	0.0767695	0.195442	0.905507	0.0997456	0.386355	0.0828426	0.687025	0.472541	0.23794	1.00473	0.228003	1.74626	0.409722	1.2261	0.187042	1.17977	0.171667	0.285999	0.0156333	0.287277	0.00575859	0.0115031
	2023-03-10	GOR128-G - 9	11.5881	11.0652	-0.0617388	22.521	4304.24	130850	51198.7	108.847	308.205	40541.9	27.0787	1461.97	180.048	2005.45	1244.23	70799.2	91.0464	1096.56	65.4321	78.1872	9.39368	0.36573	27.2449	10.0165	8.69873	0.079943	0.21571	1.05033	0.0941851	0.390039	0.0943852	0.667992	0.44454	0.244079	1.01554	0.222995	1.70233	0.401044	1.21308	0.188312	1.20029	0.165733	0.269943	0.0130625	0.306662	0.0047346	0.00993968
	2023-03-10	GOR128-G - 10	10.928	11.0575	0.0633017	22.22	4301.01	127951	50916.1	106.662	311.659	38944.2	26.324	1387.12	172.793	1950.19	1232.4	69320.6	90.5541	1084.95	65.1473	76.6524	9.06739	0.411918	26.7915	9.85114	8.48508	0.0714572	0.213902	0.89394	0.0970512	0.399653	0.0928208	0.640956	0.486361	0.233147	0.992982	0.221358	1.67286	0.393356	1.18036	0.178223	1.12082	0.168365	0.285108	0.0115197	0.2798	0.00393635	0.0114672
	2023-03-10	GOR128-G - 11	11.6571	11.0057	0.0129594	22.0686	4196.05	130874	50339.6	107.246	299.745	40181.6	26.5524	1418.33	175.765	1973.76	1250.07	69317.2	90.9737	1063.65	67.4186	78.7163	8.906	0.40273	26.5726	9.80492	8.29881	0.0831153	0.234352	0.938127	0.102303	0.391967	0.0913045	0.656951	0.478761	0.237254	1.04165	0.214206	1.66624	0.386715	1.2046	0.176448	1.13715	0.163441	0.269033	0.0137868	0.27538	0.0042008	0.00952057
	2023-03-10	GOR128-G - 12	10.5033	10.8375	0.0616386	22.8751	4278.16	131681	50474.3	108.598	304.902	40474.7	26.9365	1446.32	176.941	1971.69	1246.51	69474	90.8227	1054.78	64.5246	76.3222	9.08536	0.396701	27.5475	10.0698	8.81634	0.0733696	0.211991	0.955261	0.101884	0.385167	0.0884526	0.674961	0.460509	0.251713	1.01672	0.228598	1.7206	0.405247	1.2613	0.181655	1.19176	0.168719	0.274938	0.015571	0.274092	0.00467787	0.0109988
	2023-03-10	GOR128-G - 13	12.3926	11.0582	-0.0450306	22.4032	4380.56	131869	51242.4	107.576	312.655	41139.7	27.3815	1463.6	181.835	1989.98	1253.26	71526.1	93.374	1099.68	67.3038	79.0148	9.35885	0.418792	27.7099	10.1791	8.85246	0.0774325	0.226428	0.947173	0.105054	0.411262	0.0890571	0.691399	0.453034	0.256864	1.01176	0.224908	1.73094	0.420011	1.26591	0.185092	1.1743	0.173649	0.292246	0.0160791	0.288312	0.00711501	0.0108668
	2023-03-10	GOR128-G - 14	10.4997	10.9285	0.064032	22.5001	4389.71	127691	49881.8	107.481	309.732	40077.3	27.3707	1404.28	173.451	1961.51	1223.29	70464.5	93.3839	1093.53	67.0869	76.1124	9.10955	0.383485	26.6575	9.92838	8.63355	0.0803755	0.194682	0.909949	0.0987636	0.368965	0.0853791	0.643882	0.4326	0.228977	1.02707	0.215354	1.69323	0.397689	1.15338	0.182199	1.19513	0.165874	0.292604	0.0139782	0.265401	0.00617828	0.0104354
	2023-03-10	GOR128-G - 15	10.3174	10.8984	-0.0395073	22.112	4318.32	128888	50307.9	107.539	303.36	39975.7	27.4601	1423.01	176.103	1988.91	1218.38	70378.3	92.5888	1076.65	65.9988	76.5392	9.09371	0.401561	27.203	10.0312	8.68672	0.07552	0.201519	0.890261	0.100969	0.392633	0.083252	0.658116	0.497056	0.236163	1.01991	0.208678	1.69518	0.418288	1.17337	0.182235	1.18224	0.174966	0.322208	0.0159365	0.261842	0.00597749	0.0104788
	2023-03-10	GOR128-G - 16	11.1014	11.1526	0.0444127	21.8962	4430.66	129606	51694	106.632	310.049	40488.3	27.8472	1428.74	175.77	2013.72	1265.74	71343.4	92.1442	1091.98	65.518	74.8201	9.19499	0.381182	27.5786	10.1653	8.8293	0.0713501	0.193593	1.03737	0.10082	0.374869	0.0864917	0.678957	0.469098	0.238879	1.03022	0.212254	1.70414	0.402703	1.21087	0.180948	1.15501	0.169084	0.309504	0.0142997	0.287706	0.00583384	0.00924658
	2023-03-10	GOR128-G - 17	11.8284	11.1996	0.0249338	23.1039	4363.2	131077	52164.6	103.718	304.767	41029.5	27.5707	1433.54	176.506	1979.6	1229.32	70224.5	91.3643	1087.63	66.0595	76.0808	9.1584	0.417951	27.9953	9.95802	8.79208	0.0864751	0.225037	0.968957	0.0964825	0.382801	0.0866813	0.643362	0.460819	0.235981	1.02556	0.223369	1.76047	0.410638	1.25879	0.186651	1.21992	0.174756	0.294526	0.0155566	0.296333	0.00481772	0.0101425
	2023-03-10	GOR128-G - 18	8.95482	10.5948	0.0235683	22.3777	4288.4	127360	49236	101.422	298.826	39375.6	26.1035	1390.44	175.197	1939.29	1216.74	68449.4	89.0133	1076.91	65.4778	77.2419	9.27471	0.368071	26.9991	9.69606	8.46603	0.0780825	0.228555	1.04169	0.0934789	0.375237	0.0926586	0.668512	0.45788	0.236926	0.991737	0.214195	1.71753	0.398022	1.19931	0.181137	1.13272	0.168451	0.311666	0.0145906	0.286064	0.00640854	0.010543
	2023-03-10	GOR128-G - 19	11.1366	10.8631	0.0364629	24.4727	4301.52	128398	50538.1	106.654	312.631	40968.6	26.5486	1404.66	174.611	1943.17	1238.98	69606.8	91.4583	1088.92	68.4528	77.2106	9.35686	0.405814	27.0642	9.78056	8.54331	0.0806715	0.224018	0.962436	0.0997774	0.386535	0.0865626	0.6536	0.446865	0.232685	0.955534	0.21679	1.66723	0.39498	1.18372	0.172043	1.13753	0.165377	0.27661	0.0148756	0.285118	0.00452515	0.0083009
	2023-03-10	GOR128-G - 20	10.4383	10.7367	0.0108996	22.5443	4360.73	130054	50889.8	102.995	301.36	39733.3	27.1533	1435.6	177.23	2002.7	1234.98	69778	91.2323	1081.74	66.8192	77.9299	9.21534	0.363971	26.8949	9.97063	8.50541	0.0766312	0.214171	0.968585	0.095838	0.384344	0.0874859	0.694981	0.476236	0.219585	0.980952	0.221726	1.69587	0.410266	1.22	0.175239	1.13538	0.161813	0.289674	0.014912	0.286885	0.00512965	0.0118987
	2023-03-10	GOR128-G - 21	11.1816	10.8998	0.0876062	22.6997	4348.96	125521	50223.6	108.419	304.618	39788.1	26.1975	1415.73	178.343	1961.36	1243.57	70200.2	93.2602	1092.78	67.738	73.5909	9.49886	0.315811	26.8173	9.45184	8.40641	0.0779177	0.214194	0.971219	0.0926289	0.386015	0.0876215	0.673306	0.483208	0.232533	0.974728	0.209409	1.60799	0.394055	1.14726	0.181997	1.09427	0.159032	0.282195	0.013565	0.283197	0.00548409	0.00898855
	2023-03-10	GOR128-G - 22	10.936	10.9095	0.0404325	22.6909	4262.74	129680	51065.3	104.884	294.625	40015.8	27.4698	1430.92	175.614	1965.59	1254.52	70816.1	91.9667	1067.99	64.3844	76.456	8.92831	0.377881	27.4447	9.9103	8.76171	0.0891064	0.215854	0.941394	0.105326	0.371675	0.0853576	0.713115	0.519375	0.246801	0.993336	0.215277	1.68148	0.406228	1.1944	0.177158	1.12132	0.169376	0.302404	0.0152197	0.293758	0.00510166	0.0107915
